# Supplementary material for: Lamin B1 safeguards the B cell genome and shapes lymphoma outcome
Source: Hemasphere. 2026 Jun 7;10(6):e70387. doi: 10.1002/hem3.70387 (PMC13242629; doi:10.1002/hem3.70387)
Supplement: Supplementary file 2 — supporting file 2. [file HEM3-10-e70387-s002.xlsx]

## Sheet: Supplementary Table 1
baseMean	log2FoldChange	lfcSE	stat	pvalue	padj	ENSEMBL	SYMBOL
1032.02	-2.95138	0.125143	-23.1765	7.85923e-119	1.26125e-114	ENSG00000189056	RELN
780.191	-2.94863	0.133818	-21.4471	4.85769e-102	3.89781e-98	ENSG00000100600	LGMN
867.427	-2.73539	0.13511	-19.9371	1.9382e-88	1.03681e-84	ENSG00000211949	IGHV3-23
1163.52	-2.17785	0.113832	-19.026	1.03878e-80	4.1676e-77	ENSG00000183570	PCBP3
483.248	-2.86908	0.147072	-18.681	7.06255e-78	2.2668e-74	ENSG00000123240	OPTN
675.652	-2.47319	0.141642	-17.2704	7.85479e-67	2.1009e-63	ENSG00000128322	IGLL1
573.812	-2.44197	0.143788	-16.7386	6.85836e-63	1.57233e-59	ENSG00000115828	QPCT
536.89	-2.3398	0.14265	-16.185	6.43004e-59	1.28987e-55	ENSG00000182272	B4GALNT4
378.174	-2.41125	0.151498	-15.5025	3.33645e-54	5.94926e-51	ENSG00000196586	MYO6
484.973	-1.9634	0.140754	-13.8281	1.72484e-43	2.76802e-40	ENSG00000168952	STXBP6
2853.24	-1.28681	0.0958911	-13.4031	5.79528e-41	8.45479e-38	ENSG00000225783	MIAT
1050.17	-1.64147	0.123619	-13.2662	3.63665e-40	4.86342e-37	ENSG00000061676	NCKAP1
1015.89	-1.5381	0.115755	-13.2595	3.9745e-40	4.90637e-37	ENSG00000197119	SLC25A29
650.087	-1.77806	0.138402	-12.8098	1.44431e-37	1.65559e-34	ENSG00000170365	SMAD1
252.961	-2.1093	0.162542	-12.7495	3.13807e-37	3.35731e-34	ENSG00000180891	CUEDC1
1270.93	-1.39826	0.1136	-12.2996	9.09718e-35	9.12447e-32	ENSG00000154553	PDLIM3
5780.53	-1.00838	0.0821034	-12.2797	1.1646e-34	1.09938e-31	ENSG00000089737	DDX24
221.869	-2.04198	0.164433	-12.2141	2.61227e-34	2.32899e-31	ENSG00000165300	SLITRK5
269.057	1.99129	0.161742	11.9992	3.58686e-33	3.02958e-30	ENSG00000138411	HECW2
5557.12	-0.99595	0.0836865	-11.8997	1.18765e-32	9.52969e-30	ENSG00000134508	CABLES1
2035.46	-1.16498	0.0980155	-11.8793	1.51687e-32	1.15917e-29	ENSG00000152270	PDE3B
935.536	-1.41609	0.120308	-11.753	6.8118e-32	4.9689e-29	ENSG00000187840	EIF4EBP1
1959.99	-1.12711	0.0986383	-11.422	3.24517e-30	2.26428e-27	ENSG00000166428	PLD4
13295.2	0.992903	0.088575	11.2153	3.42922e-29	2.29301e-26	ENSG00000163683	SMIM14
455.159	-1.58431	0.141965	-11.1124	1.09237e-28	7.01215e-26	ENSG00000116299	ELAPOR1
1049.57	1.28768	0.115636	11.1044	1.19459e-28	7.37336e-26	ENSG00000121552	CSTA
195.444	-1.84013	0.168341	-10.9177	9.48261e-28	5.63618e-25	ENSG00000198959	TGM2
628.872	-1.5157	0.139681	-10.8493	2.0088e-27	1.15133e-24	ENSG00000211898	IGHD
1544.05	-1.13417	0.105025	-10.7927	3.72772e-27	2.06284e-24	ENSG00000205476	CCDC85C
7657.37	-0.846024	0.078715	-10.7477	6.07327e-27	3.24879e-24	ENSG00000078304	PPP2R5C
2096.79	-1.03729	0.0973798	-10.6476	1.78847e-26	9.25851e-24	ENSG00000136205	TNS3
179.629	-1.79121	0.166573	-10.6295	2.17381e-26	1.09017e-23	ENSG00000099814	CEP170B
3946.8	-0.965704	0.0925811	-10.4333	1.74696e-25	8.49552e-23	ENSG00000227051	C14orf132
1128.41	-1.28851	0.12394	-10.4061	2.32676e-25	1.09823e-22	ENSG00000151414	NEK7
2641.79	-1.04671	0.100856	-10.3793	3.07892e-25	1.41173e-22	ENSG00000140105	WARS1
687.171	1.34927	0.130204	10.3233	5.52637e-25	2.46354e-22	ENSG00000117322	CR2
568.953	-1.37502	0.133598	-10.2672	9.90448e-25	4.29587e-22	ENSG00000141905	NFIC
2336.35	-0.991266	0.0968446	-10.2328	1.41341e-24	5.81598e-22	ENSG00000112309	B3GAT2
2611.8	-0.947163	0.0925269	-10.2349	1.38352e-24	5.81598e-22	ENSG00000185585	OLFML2A
9004.83	-0.792305	0.0778281	-10.18	2.4367e-24	9.77604e-22	ENSG00000077420	APBB1IP
9802.84	-0.931987	0.0926781	-10.0611	8.20726e-24	3.21244e-21	ENSG00000242265	PEG10
702.806	-1.30996	0.13011	-10.0449	9.67678e-24	3.69745e-21	ENSG00000206028	NA
6608.32	-0.815858	0.0814603	-10.0155	1.30325e-23	4.86384e-21	ENSG00000100721	TCL1A
297.427	-1.55646	0.155022	-9.98905	1.70211e-23	6.20808e-21	ENSG00000119684	MLH3
3552.51	-0.87398	0.0876042	-9.97599	1.94161e-23	6.92422e-21	ENSG00000131323	TRAF3
107.719	-1.69916	0.167259	-9.8682	5.7184e-23	1.99498e-20	ENSG00000154438	ASZ1
2331.45	-0.928437	0.0953044	-9.73924	2.05075e-22	7.0022e-20	ENSG00000171843	MLLT3
301.221	-1.53001	0.156954	-9.72801	2.29038e-22	7.6575e-20	ENSG00000124942	AHNAK
53061.5	-0.692226	0.071315	-9.70658	2.82666e-22	9.25761e-20	ENSG00000080824	HSP90AA1
2142.65	-0.967484	0.100433	-9.63194	5.86103e-22	1.88116e-19	ENSG00000179364	PACS2
605.819	-1.30458	0.135099	-9.61991	6.58909e-22	2.07337e-19	ENSG00000172508	CARNS1
11680.3	-0.745386	0.0776136	-9.60465	7.64192e-22	2.35841e-19	ENSG00000197102	DYNC1H1
216.714	-1.57548	0.167928	-9.58207	9.51177e-22	2.88009e-19	ENSG00000224277	NA
183.689	-1.58015	0.165567	-9.5044	2.012e-21	5.97935e-19	ENSG00000118965	WDR35
420.148	-1.43558	0.152779	-9.42546	4.28235e-21	1.24951e-18	ENSG00000147852	VLDLR
1507.34	-0.993976	0.107026	-9.28864	1.56267e-20	4.47817e-18	ENSG00000114251	WNT5A
742.019	-1.1529	0.124661	-9.23686	2.53841e-20	7.14675e-18	ENSG00000164050	PLXNB1
437.161	-1.34064	0.144854	-9.21497	3.11355e-20	8.61488e-18	ENSG00000129757	CDKN1C
3589.47	0.802604	0.0885584	9.05892	1.31748e-19	3.58354e-17	ENSG00000197701	NA
170.389	-1.48703	0.166741	-8.9136	4.94021e-19	1.32134e-16	ENSG00000134030	CTIF
359.96	1.37577	0.153756	8.91142	5.03824e-19	1.32547e-16	ENSG00000175471	MCTP1
4679.1	-0.750853	0.0842985	-8.90787	5.20221e-19	1.34653e-16	ENSG00000163590	PPM1L
2167.2	-1.00284	0.113013	-8.88872	6.18163e-19	1.57465e-16	ENSG00000111885	MAN1A1
358.369	-1.3609	0.15327	-8.87702	6.86758e-19	1.72204e-16	ENSG00000182551	ADI1
728.847	-1.14839	0.130244	-8.8181	1.16423e-18	2.8744e-16	ENSG00000185567	AHNAK2
6720.26	-0.703356	0.0797904	-8.81509	1.1959e-18	2.90785e-16	ENSG00000086475	SEPHS1
1107.11	-1.01418	0.115819	-8.74367	2.25663e-18	5.40513e-16	ENSG00000005884	ITGA3
101.589	-1.44151	0.167902	-8.70228	3.25273e-18	7.67645e-16	ENSG00000105854	PON2
2886.04	-0.822028	0.0946485	-8.68638	3.74181e-18	8.70268e-16	ENSG00000163104	SMARCAD1
569.979	1.19095	0.136771	8.68072	3.93255e-18	9.01566e-16	ENSG00000079819	EPB41L2
1178.98	0.982924	0.113723	8.62729	6.2822e-18	1.41996e-15	ENSG00000151150	ANK3
5377.33	-0.822732	0.0959583	-8.56982	1.03646e-17	2.31016e-15	ENSG00000160856	FCRL3
2387.21	-0.875995	0.102481	-8.56085	1.1204e-17	2.46304e-15	ENSG00000111732	AICDA
2900.74	-0.789264	0.0924483	-8.5361	1.38833e-17	3.01081e-15	ENSG00000112305	SMAP1
2632.33	-0.854181	0.100578	-8.49965	1.9017e-17	4.06913e-15	ENSG00000184608	FAM167A-AS1
2035.52	0.843563	0.0995542	8.4655	2.55056e-17	5.38571e-15	ENSG00000124785	NRN1
118.875	-1.39158	0.168414	-8.43708	3.25376e-17	6.78135e-15	ENSG00000146938	NLGN4X
892.463	0.995326	0.119978	8.28282	1.20292e-16	2.47494e-14	ENSG00000100852	ARHGAP5
2689.55	-0.768801	0.0934014	-8.23301	1.82565e-16	3.70861e-14	ENSG00000127325	BEST3
1380.69	0.95435	0.116094	8.2122	2.17165e-16	4.35633e-14	ENSG00000184779	NA
188.924	-1.35718	0.165227	-8.19402	2.52643e-16	5.00546e-14	ENSG00000158555	GDPD5
3498.31	-0.713854	0.0878341	-8.12755	4.38053e-16	8.57302e-14	ENSG00000165934	CPSF2
581.945	-1.12673	0.139643	-8.06895	7.0907e-16	1.37098e-13	ENSG00000245614	DDX11-AS1
1688.35	-0.842926	0.104566	-8.06154	7.53406e-16	1.43936e-13	ENSG00000257275	NA
5722.7	-0.654116	0.0816557	-8.01051	1.14237e-15	2.1568e-13	ENSG00000100796	PPP4R3A
449.873	1.15133	0.143206	8.00443	1.20019e-15	2.23962e-13	ENSG00000134061	CD180
3617.98	-0.687705	0.0868432	-7.91878	2.39851e-15	4.42428e-13	ENSG00000136153	LMO7
342.109	-1.2226	0.154963	-7.91059	2.56174e-15	4.67168e-13	ENSG00000070159	PTPN3
3298.56	-0.717558	0.0920075	-7.80207	6.08986e-15	1.09809e-12	ENSG00000214595	EML6
7505.73	-0.620847	0.0799536	-7.76606	8.09666e-15	1.44372e-12	ENSG00000183049	CAMK1D
1623.42	-0.788512	0.102236	-7.71119	1.24653e-14	2.19828e-12	ENSG00000185024	BRF1
2010.37	-0.758451	0.0988534	-7.67227	1.68978e-14	2.92518e-12	ENSG00000150867	PIP4K2A
1876.27	-0.760068	0.0990576	-7.67186	1.69517e-14	2.92518e-12	ENSG00000066739	ATG2B
1172.81	-0.844694	0.110599	-7.63438	2.26918e-14	3.87402e-12	ENSG00000133943	DGLUCY
203.804	-1.25593	0.166124	-7.62195	2.49876e-14	4.22106e-12	ENSG00000164125	GASK1B
5151.72	-0.630475	0.0827513	-7.6192	2.55257e-14	4.26705e-12	ENSG00000198668	CALM1
830.687	-0.91119	0.120574	-7.55313	4.24906e-14	7.02979e-12	ENSG00000266495	NA
1188.79	-0.960667	0.127659	-7.5007	6.3478e-14	1.03948e-11	ENSG00000162849	KIF26B
1079.64	-0.986251	0.132211	-7.49154	6.80714e-14	1.10344e-11	ENSG00000090376	IRAK3
6495.1	0.59965	0.0801679	7.4794	7.46655e-14	1.19823e-11	ENSG00000166803	PCLAF
5129.86	-0.614601	0.0823899	-7.45961	8.67802e-14	1.37886e-11	ENSG00000142208	AKT1
1945.61	-0.736152	0.0988862	-7.44494	9.69896e-14	1.52597e-11	ENSG00000100722	ZC3H14
474.376	-1.05691	0.142548	-7.39355	1.42962e-13	2.22744e-11	ENSG00000182871	COL18A1
135.44	-1.24599	0.168641	-7.38478	1.52703e-13	2.31187e-11	ENSG00000130775	THEMIS2
4938.78	-0.660777	0.0894987	-7.38574	1.51613e-13	2.31187e-11	ENSG00000064393	HIPK2
4975.1	-0.610783	0.0826969	-7.38577	1.5157e-13	2.31187e-11	ENSG00000150093	ITGB1
7320.04	-0.602522	0.0823736	-7.31633	2.54846e-13	3.82221e-11	ENSG00000065000	AP3D1
78.4306	-1.11765	0.161269	-7.29321	3.0265e-13	4.49715e-11	ENSG00000149294	NCAM1
3633.49	0.633778	0.087207	7.2657	3.71108e-13	5.4638e-11	ENSG00000188486	H2AX
109.725	-1.1931	0.168323	-7.18094	6.9235e-13	1.01008e-10	ENSG00000100219	XBP1
96.5295	-1.16637	0.166275	-7.13797	9.47218e-13	1.36946e-10	ENSG00000189060	H1-0
5647.89	-0.581458	0.0814821	-7.13574	9.62693e-13	1.3794e-10	ENSG00000211897	IGHG3
501.986	0.989048	0.139021	7.09026	1.33856e-12	1.90099e-10	ENSG00000095303	PTGS1
366.429	1.12528	0.160487	7.06893	1.56133e-12	2.19791e-10	ENSG00000104419	NDRG1
426.068	1.02532	0.14491	7.05559	1.71869e-12	2.39839e-10	ENSG00000129116	PALLD
2722.22	-0.711822	0.101243	-7.03779	1.95308e-12	2.70198e-10	ENSG00000100749	VRK1
3180.15	-0.635568	0.0903508	-7.03451	1.99967e-12	2.74279e-10	ENSG00000090061	CCNK
2097.39	-0.680685	0.0968801	-7.02638	2.11956e-12	2.8826e-10	ENSG00000182512	GLRX5
662.794	-1.00388	0.144002	-7.02308	2.1703e-12	2.92681e-10	ENSG00000146592	CREB5
8307.75	-0.548203	0.078074	-7.0215	2.19495e-12	2.93538e-10	ENSG00000015133	CCDC88C
191.532	-1.15165	0.164132	-7.01485	2.30191e-12	3.05298e-10	ENSG00000211895	IGHA1
6653.25	-0.558635	0.0797325	-7.00635	2.44614e-12	3.21767e-10	ENSG00000136758	YME1L1
3592.49	-0.608758	0.0869765	-6.99899	2.57807e-12	3.36357e-10	ENSG00000181192	DHTKD1
182.179	-1.18839	0.168123	-6.99786	2.59897e-12	3.36357e-10	ENSG00000179673	RPRML
153.234	-1.16611	0.167634	-6.97324	3.09727e-12	3.9764e-10	ENSG00000250902	SMAD1-AS1
15823.8	0.515075	0.0743313	6.92924	4.23114e-12	5.389e-10	ENSG00000185787	MORF4L1
6284.77	0.558998	0.0806833	6.92738	4.28716e-12	5.41735e-10	ENSG00000167283	ATP5MG
3779.58	-0.636881	0.0929939	-6.85328	7.21773e-12	9.04923e-10	ENSG00000090975	PITPNM2
5447.16	-0.562997	0.0826381	-6.81342	9.53075e-12	1.17654e-09	ENSG00000196405	EVL
1288.83	-0.734807	0.107936	-6.80599	1.00358e-11	1.22943e-09	ENSG00000100605	ITPK1
258.496	-1.07713	0.15876	-6.78989	1.12219e-11	1.36431e-09	ENSG00000258504	NA
199.658	-1.11329	0.166917	-6.75411	1.43719e-11	1.73414e-09	ENSG00000153162	BMP6
2708.34	-0.630556	0.09399	-6.70716	1.98448e-11	2.37664e-09	ENSG00000166170	BAG5
1081.7	-0.753276	0.112879	-6.67202	2.52301e-11	2.9992e-09	ENSG00000082438	COBLL1
6265.28	-0.553394	0.0833289	-6.64062	3.1236e-11	3.68585e-09	ENSG00000110048	OSBP
2411.67	-0.621845	0.0937435	-6.63269	3.29618e-11	3.8611e-09	ENSG00000176887	SOX11
5045.52	-0.547372	0.082584	-6.62785	3.40608e-11	3.96093e-09	ENSG00000136754	ABI1
78.4976	-1.02853	0.162413	-6.6163	3.68302e-11	4.25217e-09	ENSG00000131969	ABHD12B
863.3	-0.86608	0.131137	-6.61409	3.73847e-11	4.28535e-09	ENSG00000144724	PTPRG
94.4114	-1.09171	0.167826	-6.61161	3.8017e-11	4.32693e-09	ENSG00000214944	ARHGEF28
372.39	-0.970323	0.14668	-6.60917	3.86486e-11	4.36783e-09	ENSG00000105255	FSD1
2874.89	0.608349	0.0922358	6.59334	4.30033e-11	4.82599e-09	ENSG00000172183	ISG20
1973.11	-0.649292	0.0988789	-6.56264	5.28642e-11	5.89142e-09	ENSG00000065328	MCM10
1095.82	0.739166	0.112811	6.54669	5.88272e-11	6.51075e-09	ENSG00000132698	RAB25
2333.99	-0.619092	0.0946793	-6.53959	6.16887e-11	6.78069e-09	ENSG00000165929	TC2N
6363.09	-0.535959	0.0824078	-6.50471	7.78426e-11	8.49809e-09	ENSG00000182979	MTA1
1017.21	0.750899	0.115772	6.47895	9.23659e-11	1.00155e-08	ENSG00000260896	ARLNC1
4560.14	-0.555998	0.085984	-6.46679	1.00105e-10	1.07099e-08	ENSG00000166889	PATL1
337.137	-0.969262	0.149899	-6.46126	1.03836e-10	1.10354e-08	ENSG00000258749	NA
5714.68	0.530905	0.0824834	6.43533	1.23202e-10	1.29881e-08	ENSG00000254873	NA
868.507	-0.847622	0.131748	-6.43457	1.23827e-10	1.29881e-08	ENSG00000177398	UMODL1
998.043	-0.739954	0.1151	-6.42695	1.30192e-10	1.3567e-08	ENSG00000066427	ATXN3
406.217	0.939642	0.145826	6.41987	1.36387e-10	1.41208e-08	ENSG00000204186	ZDBF2
6418.21	0.529784	0.0826058	6.41303	1.42658e-10	1.46755e-08	ENSG00000170325	PRDM10
4845.26	-0.594967	0.0932222	-6.39613	1.5936e-10	1.62892e-08	ENSG00000179873	NLRP11
606.274	0.864566	0.135422	6.38981	1.66093e-10	1.687e-08	ENSG00000074317	SNCB
302.186	-0.993848	0.156169	-6.38359	1.72984e-10	1.74594e-08	ENSG00000185215	TNFAIP2
419.099	-0.92183	0.144434	-6.37744	1.80069e-10	1.80609e-08	ENSG00000108861	DUSP3
4049.41	-0.635767	0.100037	-6.36378	1.96854e-10	1.96218e-08	ENSG00000064886	CHI3L2
8248.7	-0.512029	0.0806475	-6.34812	2.17966e-10	2.15921e-08	ENSG00000100664	EIF5
5884.96	0.513279	0.0810135	6.33519	2.37043e-10	2.33378e-08	ENSG00000186174	BCL9L
780.129	-0.795935	0.125505	-6.33415	2.3866e-10	2.33538e-08	ENSG00000141526	SLC16A3
188.699	-1.03824	0.164409	-6.31886	2.63495e-10	2.54733e-08	ENSG00000080823	MOK
3203.47	-0.591766	0.0936495	-6.31905	2.63171e-10	2.54733e-08	ENSG00000159873	CCDC117
5220.57	0.519417	0.0823237	6.30871	2.81371e-10	2.70386e-08	ENSG00000166716	ZNF592
573.07	0.917988	0.147292	6.29032	3.16822e-10	3.00849e-08	ENSG00000142949	PTPRF
54.6502	-0.930015	0.157246	-6.27498	3.49679e-10	3.28166e-08	ENSG00000175097	RAG2
3948.14	-0.584393	0.0931198	-6.27269	3.54873e-10	3.31105e-08	ENSG00000143641	GALNT2
6373.67	-0.538309	0.0858267	-6.27125	3.58169e-10	3.32248e-08	ENSG00000180628	PCGF5
60.0538	-0.958435	0.160173	-6.26842	3.64723e-10	3.36383e-08	ENSG00000112246	SIM1
3387.23	-0.625786	0.0998004	-6.26745	3.6702e-10	3.36568e-08	ENSG00000177119	ANO6
1353.17	-0.708899	0.113707	-6.24572	4.21839e-10	3.84641e-08	ENSG00000240040	NA
5034.11	0.527032	0.0846066	6.23086	4.63886e-10	4.2059e-08	ENSG00000166949	SMAD3
689.404	-0.787246	0.126487	-6.22165	4.91959e-10	4.41059e-08	ENSG00000154269	ENPP3
355.076	-0.922101	0.14828	-6.21237	5.2192e-10	4.64274e-08	ENSG00000250337	PURPL
571.785	-0.837066	0.134797	-6.21185	5.23638e-10	4.64274e-08	ENSG00000184887	BTBD6
81.2593	1.00844	0.165428	6.20062	5.62417e-10	4.95915e-08	ENSG00000174099	MSRB3
2005.39	-0.616379	0.0994303	-6.19649	5.77362e-10	5.06312e-08	ENSG00000187522	HSPA14
1319.95	-0.66304	0.107076	-6.19154	5.95805e-10	5.16836e-08	ENSG00000216775	NA
1382.73	0.660651	0.106746	6.18516	6.20398e-10	5.35277e-08	ENSG00000083454	P2RX5
695.402	-0.834273	0.134747	-6.18287	6.29454e-10	5.37458e-08	ENSG00000227217	NA
3857.86	0.531747	0.0859924	6.18283	6.29625e-10	5.37458e-08	ENSG00000110344	UBE4A
798.102	0.786064	0.127206	6.18127	6.35888e-10	5.39933e-08	ENSG00000135540	NHSL1
1267.03	0.671735	0.10911	6.1522	7.64148e-10	6.42044e-08	ENSG00000150672	DLG2
56.2075	-0.922803	0.158342	-6.14539	7.97698e-10	6.66742e-08	ENSG00000168661	ZNF30
242.472	-0.97575	0.15898	-6.13537	8.49618e-10	7.0646e-08	ENSG00000040608	RTN4R
266.974	0.969188	0.157468	6.1332	8.61312e-10	7.12492e-08	ENSG00000196782	MAML3
821.679	-0.738978	0.120855	-6.11281	9.7889e-10	8.05601e-08	ENSG00000140153	WDR20
5554.01	0.523855	0.0857084	6.11196	9.84128e-10	8.0578e-08	ENSG00000160683	CXCR5
1731.08	-0.613992	0.10055	-6.1059	1.02226e-09	8.32752e-08	ENSG00000169116	PARM1
1053.15	-0.779549	0.128397	-6.08919	1.13481e-09	9.15146e-08	ENSG00000139116	KIF21A
2063.02	-0.649437	0.107098	-6.07593	1.23275e-09	9.89158e-08	ENSG00000130158	DOCK6
2753.5	0.580012	0.0955158	6.07382	1.249e-09	9.97212e-08	ENSG00000138617	PARP16
111.396	1.01577	0.168534	6.05864	1.37278e-09	1.08524e-07	ENSG00000125962	ARMCX5
322.108	0.919209	0.151819	6.036	1.57986e-09	1.23676e-07	ENSG00000140263	SORD
312.109	-0.917459	0.152602	-6.0075	1.88407e-09	1.46775e-07	ENSG00000111676	ATN1
5000.27	-0.547115	0.0916344	-5.97364	2.32019e-09	1.77307e-07	ENSG00000132718	SYT11
1188.78	-0.668351	0.112233	-5.95493	2.60186e-09	1.97889e-07	ENSG00000224411	NA
3263.7	-0.554804	0.0934151	-5.94601	2.74753e-09	2.07983e-07	ENSG00000064687	ABCA7
66.7284	-0.932565	0.162679	-5.93255	2.9827e-09	2.24725e-07	ENSG00000070087	PFN2
373.5	-0.870061	0.146634	-5.93011	3.02728e-09	2.27018e-07	ENSG00000258666	NA
3630.42	0.519456	0.0876617	5.92492	3.12449e-09	2.33218e-07	ENSG00000168092	PAFAH1B2
997.508	-0.678802	0.114979	-5.9029	3.57159e-09	2.65356e-07	ENSG00000258959	NA
8896.57	-0.974948	0.168754	-5.90036	3.62715e-09	2.68242e-07	ENSG00000113368	LMNB1
991.681	0.69304	0.1176	5.88844	3.89868e-09	2.87e-07	ENSG00000009790	TRAF3IP3
36.7864	-0.751016	0.14205	-5.85337	4.81711e-09	3.52991e-07	ENSG00000145908	ZNF300
144.017	-0.980032	0.16785	-5.85255	4.84083e-09	3.53116e-07	ENSG00000078114	NEBL
297.66	0.914183	0.157054	5.81802	5.95471e-09	4.30456e-07	ENSG00000174004	NRROS
1767.64	-0.594378	0.102443	-5.80531	6.42474e-09	4.6235e-07	ENSG00000120693	SMAD9
923.809	-0.690367	0.11896	-5.80399	6.47568e-09	4.63936e-07	ENSG00000090104	RGS1
679.356	0.748852	0.129265	5.79207	6.95226e-09	4.95866e-07	ENSG00000134775	FHOD3
1166.66	-0.646007	0.111576	-5.78716	7.15846e-09	5.08314e-07	ENSG00000224407	NA
2622.22	0.539483	0.0938871	5.74471	9.20771e-09	6.48093e-07	ENSG00000170340	B3GNT2
1953.85	-0.580223	0.101055	-5.74179	9.36817e-09	6.54524e-07	ENSG00000012963	UBR7
2665.27	-0.549688	0.09635	-5.70971	1.13167e-08	7.86193e-07	ENSG00000165609	NUDT5
43.1419	-0.795696	0.150397	-5.70209	1.18344e-08	8.18615e-07	ENSG00000157833	GAREM2
694.507	0.732839	0.129132	5.67131	1.41713e-08	9.76055e-07	ENSG00000160255	ITGB2
1822.12	-0.566223	0.0998301	-5.66992	1.42861e-08	9.7976e-07	ENSG00000126215	XRCC3
149.006	-0.946264	0.168054	-5.66609	1.46094e-08	9.97668e-07	ENSG00000107447	DNTT
1541.82	-0.607209	0.107329	-5.64908	1.61313e-08	1.09693e-06	ENSG00000138760	SCARB2
1582.2	0.591308	0.104704	5.64657	1.63681e-08	1.10727e-06	ENSG00000005844	ITGAL
285.266	-0.882559	0.156402	-5.64601	1.64214e-08	1.10727e-06	ENSG00000068097	HEATR6
157.386	0.942956	0.167105	5.63551	1.74543e-08	1.17199e-06	ENSG00000175857	GAPT
3817.36	-0.570573	0.101443	-5.62016	1.90778e-08	1.27038e-06	ENSG00000122591	HYCC1
3320.27	0.50388	0.0897973	5.61144	2.0065e-08	1.33059e-06	ENSG00000068831	RASGRP2
483.295	-0.793094	0.141319	-5.59456	2.21187e-08	1.46074e-06	ENSG00000137507	LRRC32
255.34	-0.914821	0.162492	-5.57541	2.46954e-08	1.62423e-06	ENSG00000141753	IGFBP4
546.735	-0.830794	0.15069	-5.57268	2.50854e-08	1.63646e-06	ENSG00000176771	NCKAP5
789.552	0.688082	0.123393	5.57275	2.50752e-08	1.63646e-06	ENSG00000128833	MYO5C
1538.99	-0.598971	0.107654	-5.56848	2.56973e-08	1.66959e-06	ENSG00000183576	SETD3
2610.68	0.517453	0.0931077	5.55809	2.72746e-08	1.76493e-06	ENSG00000167642	SPINT2
430.916	-0.786925	0.141754	-5.54905	2.87227e-08	1.85117e-06	ENSG00000131773	KHDRBS3
1969.32	0.552318	0.0998274	5.53091	3.18572e-08	2.03683e-06	ENSG00000173456	RNF26
1277.34	-0.633654	0.114805	-5.51788	3.43122e-08	2.17645e-06	ENSG00000254726	MEX3A
329.687	-0.852985	0.156109	-5.50557	3.67973e-08	2.32489e-06	ENSG00000203706	NA
492.196	0.760709	0.138429	5.48513	4.13171e-08	2.56999e-06	ENSG00000175274	TP53I11
2298.91	-0.517759	0.0944397	-5.48198	4.20584e-08	2.606e-06	ENSG00000156411	ATP5MJ
387.165	-0.794715	0.145189	-5.4708	4.48e-08	2.76519e-06	ENSG00000222999	NA
777.35	-0.683058	0.125165	-5.45866	4.7975e-08	2.94247e-06	ENSG00000113742	CPEB4
825.238	-0.722736	0.13357	-5.44613	5.14764e-08	3.12914e-06	ENSG00000072134	EPN2
2109.74	-0.548584	0.100882	-5.44229	5.26e-08	3.18538e-06	ENSG00000055118	KCNH2
304.624	0.834314	0.153351	5.42636	5.75159e-08	3.45699e-06	ENSG00000088538	DOCK3
1309.97	-0.605078	0.111563	-5.42266	5.87174e-08	3.51603e-06	ENSG00000107951	MTPAP
360.264	0.830715	0.154224	5.39706	6.77432e-08	4.0116e-06	ENSG00000170921	TANC2
1694.62	-0.546299	0.1013	-5.39179	6.97609e-08	4.1159e-06	ENSG00000258430	NA
2466.92	-0.512912	0.0951744	-5.3909	7.01067e-08	4.12114e-06	ENSG00000075413	MARK3
1120.81	-0.598401	0.111439	-5.36936	7.90158e-08	4.61107e-06	ENSG00000099246	RAB18
592.172	-0.716204	0.133848	-5.35057	8.76782e-08	5.07964e-06	ENSG00000162105	SHANK2
1236.31	0.588242	0.110092	5.34239	9.1727e-08	5.27611e-06	ENSG00000169752	NRG4
1170.23	-0.588131	0.110428	-5.3255	1.00673e-07	5.74948e-06	ENSG00000120539	MASTL
759.665	0.667182	0.125647	5.30599	1.1206e-07	6.3771e-06	ENSG00000069869	NEDD4
70.9323	-0.847556	0.164059	-5.29714	1.17634e-07	6.67061e-06	ENSG00000198597	ZNF536
45.1897	-0.73345	0.147235	-5.29631	1.18167e-07	6.67729e-06	ENSG00000101210	EEF1A2
1675.84	-0.547715	0.103608	-5.28972	1.22505e-07	6.87397e-06	ENSG00000165943	MOAP1
329.887	-0.807995	0.153469	-5.2836	1.26667e-07	7.08275e-06	ENSG00000155755	TMEM237
1359.07	-0.56656	0.107338	-5.27968	1.29409e-07	7.186e-06	ENSG00000228302	NA
140.485	-0.87857	0.168493	-5.27195	1.34983e-07	7.4697e-06	ENSG00000177354	C10orf71
1679.81	-0.544839	0.103782	-5.25444	1.48479e-07	8.16026e-06	ENSG00000008513	ST3GAL1
2079.53	0.510219	0.097119	5.25156	1.50818e-07	8.26052e-06	ENSG00000140463	BBS4
74.4854	-0.84915	0.163575	-5.25082	1.51427e-07	8.26563e-06	ENSG00000050820	BCAR1
1546.47	-0.54292	0.103866	-5.22614	1.73081e-07	9.32084e-06	ENSG00000140848	CPNE2
1713.4	-0.543141	0.10467	-5.18714	2.13549e-07	1.13478e-05	ENSG00000075407	ZNF37A
101.354	0.868202	0.167984	5.1836	2.17646e-07	1.15273e-05	ENSG00000162711	NLRP3
1157.57	-0.577697	0.11171	-5.17229	2.31245e-07	1.21673e-05	ENSG00000148484	RSU1
761.731	0.666484	0.129032	5.16139	2.45122e-07	1.28553e-05	ENSG00000104998	IL27RA
875.582	0.700239	0.134927	5.16004	2.469e-07	1.29064e-05	ENSG00000105426	PTPRS
101.368	0.860593	0.168079	5.13993	2.7484e-07	1.42278e-05	ENSG00000136717	BIN1
377.584	0.756083	0.147133	5.13227	2.86266e-07	1.47717e-05	ENSG00000160867	FGFR4
353.626	0.769576	0.149721	5.12564	2.96536e-07	1.52526e-05	ENSG00000152413	HOMER1
1469.1	-0.553185	0.10799	-5.1242	2.9881e-07	1.53204e-05	ENSG00000137501	SYTL2
299.796	0.789904	0.153924	5.123	3.00711e-07	1.53524e-05	ENSG00000184860	SDR42E1
1414.63	-0.62878	0.123242	-5.1197	3.0603e-07	1.54927e-05	ENSG00000187079	TEAD1
277.992	-0.798996	0.156373	-5.10858	3.24589e-07	1.62782e-05	ENSG00000139364	TMEM132B
1065.83	-0.572463	0.113182	-5.05845	4.22682e-07	2.06176e-05	ENSG00000066455	GOLGA5
2296.49	0.530341	0.104961	5.05203	4.37145e-07	2.11468e-05	ENSG00000211896	IGHG1
2391.63	-0.52472	0.103832	-5.05188	4.37483e-07	2.11468e-05	ENSG00000104833	TUBB4A
692.392	-0.638707	0.126433	-5.05012	4.41525e-07	2.12781e-05	ENSG00000005882	PDK2
485.982	0.712259	0.140731	5.04647	4.50043e-07	2.16143e-05	ENSG00000144791	LIMD1
765.311	-0.623143	0.123504	-5.04598	4.51195e-07	2.16143e-05	ENSG00000088808	PPP1R13B
1814.24	-0.837697	0.168708	-5.04246	4.59584e-07	2.19506e-05	ENSG00000144485	HES6
803.442	-0.610497	0.121323	-5.03147	4.86728e-07	2.30709e-05	ENSG00000122547	EEPD1
859.791	-0.603249	0.119852	-5.03123	4.87354e-07	2.30709e-05	ENSG00000183648	NDUFB1
227.343	-0.806924	0.161861	-5.00426	5.60775e-07	2.61608e-05	ENSG00000167972	ABCA3
674.946	-0.670229	0.134401	-5.00159	5.68592e-07	2.64486e-05	ENSG00000185347	TEDC1
1680	-0.568099	0.114641	-4.95603	7.19468e-07	3.29886e-05	ENSG00000108582	CPD
975.273	-0.57104	0.115606	-4.93886	7.85789e-07	3.59269e-05	ENSG00000107897	ACBD5
746.1	-0.617838	0.125499	-4.92306	8.52012e-07	3.86245e-05	ENSG00000119720	NRDE2
34.0775	-0.62479	0.141229	-4.90227	9.47353e-07	4.25858e-05	ENSG00000121903	ZSCAN20
65.4239	0.771973	0.161966	4.90099	9.53526e-07	4.27435e-05	ENSG00000173040	EVC2
1409.63	-0.516825	0.105934	-4.87793	1.07203e-06	4.75319e-05	ENSG00000135899	SP110
430.942	0.709784	0.145604	4.87846	1.06917e-06	4.75319e-05	ENSG00000109756	RAPGEF2
859.798	0.592237	0.121432	4.87066	1.11227e-06	4.9173e-05	ENSG00000203497	NA
1406.28	0.522989	0.108103	4.84141	1.2892e-06	5.65277e-05	ENSG00000140545	MFGE8
82.1401	-0.79704	0.165489	-4.8372	1.31682e-06	5.74249e-05	ENSG00000198053	SIRPA
1346.46	-0.516077	0.106849	-4.82864	1.37466e-06	5.9623e-05	ENSG00000108094	CUL2
1097.5	-0.566713	0.117599	-4.8178	1.45149e-06	6.24491e-05	ENSG00000115514	TXNDC9
1195.93	-0.528937	0.110006	-4.80794	1.52497e-06	6.52607e-05	ENSG00000011132	APBA3
541.065	-0.648633	0.135007	-4.80089	1.57965e-06	6.74209e-05	ENSG00000107537	PHYH
952.256	-0.599521	0.125763	-4.78796	1.68487e-06	7.09682e-05	ENSG00000065534	MYLK
92.3923	-0.792598	0.167869	-4.77016	1.84077e-06	7.73316e-05	ENSG00000183779	ZNF703
98.927	-0.790144	0.168013	-4.76853	1.85574e-06	7.77569e-05	ENSG00000236453	NA
1050.96	-0.559098	0.117497	-4.76122	1.92425e-06	8.0001e-05	ENSG00000169047	IRS1
288.436	0.735165	0.154548	4.74832	2.05116e-06	8.46197e-05	ENSG00000233429	HOTAIRM1
1115.31	0.550754	0.116081	4.74539	2.08105e-06	8.56325e-05	ENSG00000176658	MYO1D
256.602	0.754313	0.160398	4.7275	2.27302e-06	9.30549e-05	ENSG00000117266	CDK18
151.199	0.784846	0.168477	4.72145	2.3417e-06	9.51381e-05	ENSGR0000169084	NA
654.656	-0.61115	0.129413	-4.71672	2.39682e-06	9.71319e-05	ENSG00000165521	EML5
292.787	-0.731044	0.155291	-4.71589	2.40654e-06	9.72799e-05	ENSG00000196663	TECPR2
727.262	-0.587565	0.124732	-4.71056	2.4704e-06	9.96104e-05	ENSG00000008382	MPND
428.169	0.674674	0.143167	4.7062	2.52382e-06	0.000101509	ENSG00000152818	UTRN
43.4117	-0.670502	0.15103	-4.68108	2.85373e-06	0.000112247	ENSGR0000223773	NA
98.5939	-0.776583	0.168187	-4.66531	3.08147e-06	0.00012032	ENSG00000166446	CDYL2
101.907	0.779446	0.168336	4.66232	3.12665e-06	0.000121788	ENSG00000014257	ACP3
246.416	-0.778616	0.165831	-4.66131	3.14209e-06	0.000122088	ENSG00000078018	MAP2
92.2491	-0.772901	0.167862	-4.64699	3.36821e-06	0.000129935	ENSG00000198795	ZNF521
683.537	-0.590728	0.127287	-4.6419	3.45228e-06	0.000132225	ENSG00000258424	NA
83.0889	-0.756789	0.165546	-4.64115	3.46469e-06	0.000132384	ENSG00000166002	SMCO4
1530.57	-0.55783	0.120596	-4.62467	3.75195e-06	0.000142343	ENSG00000125089	SH3TC1
165.32	-0.767989	0.166207	-4.62409	3.76252e-06	0.000142359	ENSG00000126709	IFI6
233.612	0.743944	0.161375	4.61857	3.86401e-06	0.000145222	ENSG00000140280	LYSMD2
695.005	0.585529	0.126778	4.61398	3.9504e-06	0.000146787	ENSG00000171914	TLN2
102.795	0.747095	0.167149	4.60882	4.04956e-06	0.000150086	ENSG00000231412	LINC03078
1005.81	-0.540971	0.117576	-4.604	4.14453e-06	0.000153252	ENSG00000065665	SEC61A2
238.197	-0.739011	0.160707	-4.59828	4.26e-06	0.000156441	ENSG00000211978	IGHV5-78
163.75	0.765741	0.166689	4.58584	4.52155e-06	0.000165289	ENSG00000215580	NA
760.747	-0.57227	0.124887	-4.58135	4.61976e-06	0.000168113	ENSG00000074855	ANO8
990.616	0.533355	0.116421	4.57979	4.65446e-06	0.000168993	ENSG00000182010	RTKN2
1093.13	0.517679	0.113245	4.5692	4.89595e-06	0.000176166	ENSG00000154556	SORBS2
1386.22	-0.504405	0.11039	-4.56722	4.94234e-06	0.000177438	ENSG00000148516	ZEB1
211.642	-0.736575	0.161877	-4.55299	5.2888e-06	0.000189071	ENSG00000150625	GPM6A
191.176	-0.744296	0.164276	-4.5379	5.68171e-06	0.000202622	ENSG00000145451	GLRA3
56.7386	0.696559	0.157956	4.52521	6.03362e-06	0.00021422	ENSG00000171446	KRT27
991.948	-0.521194	0.115268	-4.52219	6.12037e-06	0.00021607	ENSG00000114107	CEP70
364.005	-0.664665	0.146956	-4.52199	6.12612e-06	0.00021607	ENSG00000152969	JAKMIP1
1055.43	0.522091	0.115312	4.52253	6.11039e-06	0.00021607	ENSG00000244879	NA
384.228	-0.662909	0.146883	-4.51307	6.38961e-06	0.000224315	ENSG00000177409	SAMD9L
79.026	-0.71761	0.164181	-4.49255	7.03767e-06	0.000243932	ENSGR0000236017	NA
164.268	0.749576	0.1676	4.48438	7.31266e-06	0.000251832	ENSG00000162512	SDC3
300.071	0.692324	0.155803	4.45481	8.39666e-06	0.000286701	ENSG00000162817	C1orf115
71.0116	-0.661918	0.159428	-4.44603	8.74706e-06	0.000297679	ENSG00000268040	NA
1065.84	0.520844	0.117305	4.43965	9.01054e-06	0.000305066	ENSG00000109929	SC5D
526.038	-0.66961	0.16305	-4.41947	9.89433e-06	0.000332185	ENSG00000168824	NSG1
180.66	0.729728	0.164968	4.41802	9.96102e-06	0.000333457	ENSG00000137177	KIF13A
330.156	-0.66426	0.150921	-4.39502	1.10761e-05	0.000366494	ENSG00000187621	LOC124903372
1014.85	-0.500422	0.11436	-4.37535	1.21239e-05	0.000398699	ENSG00000037757	MRI1
649.473	-0.568395	0.130048	-4.37093	1.2372e-05	0.000404372	ENSG00000022976	ZNF839
812.186	-0.533078	0.121957	-4.371	1.2368e-05	0.000404372	ENSG00000196368	NUDT11
178.909	-0.718462	0.165005	-4.36099	1.29473e-05	0.000420605	ENSG00000183473	NA
338.928	0.670812	0.154939	4.34606	1.38605e-05	0.000446625	ENSG00000071073	MGAT4A
573.874	-0.590323	0.135887	-4.34497	1.39298e-05	0.00044709	ENSG00000079385	CEACAM1
237.648	0.7036	0.163499	4.334	1.46422e-05	0.000467154	ENSG00000239998	LILRA2
657.699	0.556536	0.128825	4.31762	1.57718e-05	0.000501804	ENSG00000241839	PLEKHO2
52.6252	-0.650634	0.156618	-4.31662	1.5844e-05	0.000502498	ENSG00000248429	GASK1B-AS1
818.245	-0.521052	0.12136	-4.29294	1.76325e-05	0.000552669	ENSG00000168283	BMI1
624.261	0.557723	0.129912	4.28976	1.78863e-05	0.00055953	ENSG00000100321	SYNGR1
893.994	0.529108	0.123901	4.28258	1.84738e-05	0.00057455	ENSG00000213626	LBH
446.176	-0.627766	0.14764	-4.27901	1.87726e-05	0.000581943	ENSG00000049192	ADAMTS6
665.246	-0.54662	0.127714	-4.27887	1.8784e-05	0.000581943	ENSG00000166126	AMN
824.405	0.517801	0.120996	4.27704	1.89397e-05	0.000585634	ENSG00000092929	UNC13D
685.869	-0.54034	0.126839	-4.26027	2.04176e-05	0.000626504	ENSG00000111801	BTN3A3
189.81	0.699991	0.164125	4.25949	2.04895e-05	0.000627511	ENSG00000106571	GLI3
171.11	0.711678	0.166631	4.25662	2.0754e-05	0.000633193	ENSG00000111666	CHPT1
594.688	-0.566895	0.134075	-4.23466	2.28894e-05	0.000690468	ENSG00000124429	POF1B
664.196	-0.545636	0.128878	-4.22965	2.34059e-05	0.000703404	ENSG00000115525	ST3GAL5
770.543	0.521017	0.123168	4.22695	2.36884e-05	0.000710563	ENSG00000232346	RPS17P16
276.312	-0.686537	0.16355	-4.22413	2.39864e-05	0.000716824	ENSG00000116815	CD58
451.213	-0.591133	0.140848	-4.1999	2.67029e-05	0.000792104	ENSG00000160323	ADAMTS13
66.2661	0.667554	0.16254	4.19757	2.69791e-05	0.000798819	ENSG00000022267	FHL1
460.96	-0.588781	0.140472	-4.19279	2.75545e-05	0.000809881	ENSG00000075420	FNDC3B
265.818	0.669117	0.159977	4.19314	2.75121e-05	0.000809881	ENSG00000128872	TMOD2
284.721	-0.650605	0.155337	-4.19152	2.77092e-05	0.000812937	ENSG00000140030	GPR65
616.382	0.589332	0.142806	4.18826	2.81102e-05	0.000821699	ENSG00000182253	SYNM
144.061	-0.700844	0.167706	-4.18424	2.86119e-05	0.000831818	ENSG00000102678	FGF9
148.063	0.699766	0.16754	4.17654	2.95975e-05	0.000858915	ENSG00000104093	DMXL2
91.2288	-0.689387	0.167378	-4.16721	3.08348e-05	0.000889996	ENSG00000236404	VLDLR-AS1
67.9402	0.668231	0.16332	4.15815	3.20832e-05	0.000919412	ENSG00000151914	DST
356.414	0.625345	0.150963	4.14782	3.3565e-05	0.000955055	ENSG00000197442	MAP3K5
746.437	-0.51802	0.125308	-4.13593	3.53527e-05	0.0010006	ENSG00000124788	ATXN1
138.324	0.68959	0.168419	4.11963	3.79484e-05	0.00106841	ENSG00000186265	BTLA
354.227	0.610476	0.148181	4.11413	3.88644e-05	0.00108658	ENSG00000140931	CMTM3
222.615	0.661922	0.161093	4.10175	4.10036e-05	0.0011387	ENSG00000118257	NRP2
124.48	-0.688618	0.168686	-4.09436	4.2333e-05	0.00117079	ENSG00000085733	CTTN
358.241	-0.606077	0.148569	-4.07981	4.50729e-05	0.00123225	ENSG00000176438	SYNE3
543.686	-0.588127	0.144557	-4.0794	4.51527e-05	0.00123233	ENSG00000082497	SERTAD4
96.8092	-0.637591	0.165269	-4.06499	4.80339e-05	0.00130652	ENSG00000256072	NA
240.698	0.644733	0.15907	4.04791	5.1677e-05	0.00138219	ENSG00000151491	EPS8
139.193	0.681174	0.168204	4.04803	5.1651e-05	0.00138219	ENSG00000056487	PHF21B
109.72	-0.677079	0.168687	-4.03918	5.36391e-05	0.00142517	ENSG00000186310	NAP1L3
101.928	0.67835	0.1681	4.03004	5.57665e-05	0.0014768	ENSG00000043462	LCP2
230.334	0.647341	0.161737	4.0146	5.95464e-05	0.00155024	ENSG00000162836	ACP6
335.943	0.604523	0.150599	4.00923	6.09163e-05	0.00157675	ENSG00000259583	ALDH1A3-AS1
448.082	-0.57627	0.144809	-3.99739	6.40457e-05	0.00163924	ENSG00000104154	SLC30A4
69.1957	-0.607818	0.159762	-3.98756	6.67555e-05	0.00170317	ENSG00000235078	NA
410.224	-0.585486	0.146942	-3.9864	6.7082e-05	0.00170878	ENSG00000124098	FAM210B
617.636	0.521457	0.130842	3.98489	6.75125e-05	0.00171702	ENSG00000138604	GLCE
151.213	-0.663375	0.167523	-3.97831	6.94068e-05	0.00175408	ENSG00000188859	FAM78B
361.841	-0.598238	0.150012	-3.97468	7.0475e-05	0.0017727	ENSG00000186891	TNFRSF18
149.975	0.636193	0.168445	3.97317	7.09223e-05	0.00178116	ENSG00000232682	NA
81.7871	0.649199	0.166518	3.93613	8.28065e-05	0.00205074	ENSG00000214575	CPEB1
469.809	-0.548166	0.13962	-3.92958	8.50958e-05	0.00210095	ENSG00000107020	PLGRKT
93.3832	-0.655637	0.168055	-3.92813	8.56102e-05	0.00210717	ENSG00000113140	SPARC
504.739	-0.541251	0.137918	-3.92815	8.56015e-05	0.00210717	ENSG00000223534	HLA-DQB1-AS1
114.512	-0.663749	0.168723	-3.92123	8.80977e-05	0.00216176	ENSG00000178531	CTXN1
150.025	0.655707	0.167924	3.90421	9.45336e-05	0.0022986	ENSG00000141506	PIK3R5
252.454	0.624185	0.159546	3.90374	9.47172e-05	0.00229958	ENSG00000106617	PRKAG2
98.0045	-0.649555	0.168231	-3.8978	9.70723e-05	0.0023532	ENSG00000169962	TAS1R3
55.4961	-0.59461	0.158063	-3.88573	0.000102021	0.00246571	ENSG00000095739	BAMBI
326.394	0.611369	0.158164	3.87569	0.000106322	0.0025658	ENSG00000023171	GRAMD1B
491.016	-0.535596	0.138354	-3.87268	0.000107643	0.00258989	ENSG00000100784	RPS6KA5
636.136	0.501786	0.129704	3.86625	0.000110522	0.00264045	ENSG00000128487	SPECC1
600.744	-0.511045	0.132555	-3.85452	0.000115957	0.0027487	ENSG00000188783	PRELP
70.8982	0.621205	0.163487	3.83691	0.000124592	0.00292745	ENSG00000152078	TLCD4
54.1735	0.586538	0.155751	3.83114	0.000127551	0.00298824	ENSG00000137841	PLCB2
341.598	0.57671	0.150617	3.82582	0.000130338	0.00303494	ENSG00000138448	ITGAV
409.86	-0.551219	0.14415	-3.82517	0.000130679	0.00303494	ENSG00000152465	NMT2
267.109	0.602921	0.158048	3.82542	0.000130547	0.00303494	ENSG00000184014	DENND5A
106.233	0.644212	0.168316	3.81683	0.000135177	0.00313468	ENSG00000231927	NA
715.345	-0.504726	0.131914	-3.81637	0.000135432	0.00313468	ENSG00000165959	CLMN
237.315	-0.614502	0.164306	-3.81613	0.00013556	0.00313468	ENSG00000089847	ANKRD24
100.285	0.64025	0.168356	3.81483	0.000136278	0.00314222	ENSG00000086289	EPDR1
516.232	-0.519868	0.136677	-3.80537	0.000141594	0.00325078	ENSG00000136738	STAM
77.8595	-0.615898	0.165329	-3.80006	0.000144661	0.00331172	ENSG00000156381	ANKRD9
731.111	-0.50872	0.134961	-3.79583	0.000147148	0.00336386	ENSG00000168993	CPLX1
254.479	-0.597552	0.157827	-3.79049	0.000150348	0.00342726	ENSG00000185267	CDNF
482.566	0.526086	0.138846	3.78652	0.000152773	0.00347758	ENSG00000174607	UGT8
317.638	-0.573425	0.151647	-3.77889	0.000157531	0.00356111	ENSG00000198752	CDC42BPB
342.323	-0.569232	0.151006	-3.773	0.000161297	0.00362534	ENSG00000256053	COA8
213.65	0.615734	0.163755	3.77171	0.000162133	0.00363902	ENSG00000111266	DUSP16
265.46	0.589613	0.156502	3.76212	0.000168477	0.00375517	ENSG00000151623	NR3C2
416.706	-0.545452	0.145087	-3.7613	0.000169029	0.00376225	ENSG00000115919	KYNU
549.018	0.522834	0.139934	3.75063	0.000176389	0.00388279	ENSG00000152527	PLEKHH2
162.853	-0.624282	0.167374	-3.74673	0.000179158	0.00392776	ENSG00000139269	INHBE
205.411	0.612786	0.163374	3.74207	0.000182511	0.00397953	ENSG00000149557	FEZ1
105.804	-0.627431	0.168675	-3.73547	0.000187364	0.0040798	ENSG00000104951	IL4I1
360.588	-0.554683	0.14859	-3.73151	0.000190333	0.00413885	ENSG00000115257	PCSK4
336.443	-0.557163	0.149384	-3.7294	0.000191934	0.00416236	ENSG00000006118	TMEM132A
47.3761	0.55112	0.153421	3.72775	0.000193199	0.00418415	ENSG00000154027	AK5
742.414	-0.515218	0.140593	-3.7257	0.000194777	0.00421265	ENSG00000105675	ATP4A
208.167	0.605504	0.162757	3.72376	0.000196276	0.00423765	ENSG00000205517	RGL3
301.416	-0.577726	0.154958	-3.72222	0.000197483	0.00425396	ENSG00000167100	SAMD14
56.5214	0.578961	0.158923	3.71665	0.000201886	0.0043366	ENSG00000184005	ST6GALNAC3
50.9929	0.565704	0.1566	3.71152	0.000206018	0.00441413	ENSG00000101439	CST3
149.459	-0.619307	0.167392	-3.70294	0.000213113	0.00455399	ENSG00000177570	SAMD12
136.468	-0.614855	0.168569	-3.69528	0.000219649	0.00466877	ENSG00000244586	WNT5A-AS1
199.123	-0.602627	0.163122	-3.69462	0.000220215	0.00467461	ENSG00000176244	ACBD7
250.951	-0.58975	0.162191	-3.68736	0.00022659	0.00478704	ENSG00000011332	DPF1
359.633	0.547676	0.148434	3.68499	0.000228715	0.00481683	ENSG00000118507	AKAP7
123.043	0.619452	0.168652	3.67804	0.000235036	0.00493694	ENSG00000198914	POU3F3
595.005	-0.51202	0.140779	-3.67056	0.000242015	0.0050637	ENSG00000184524	CEND1
354.593	0.548111	0.149805	3.66452	0.000247805	0.00517136	ENSG00000140416	TPM1
49.8648	-0.555851	0.155865	-3.6587	0.000253502	0.0052697	ENSG00000170624	SGCD
100.176	-0.612	0.168434	-3.65484	0.000257341	0.00532878	ENSG00000204860	NA
629.917	-0.508222	0.139867	-3.65197	0.000260241	0.00536117	ENSG00000109265	CRACD
237.507	-0.58093	0.159176	-3.64799	0.000264296	0.00542381	ENSG00000140470	ADAMTS17
258.246	0.577963	0.159264	3.64043	0.000272187	0.00554321	ENSG00000188906	LRRK2
429.674	-0.515955	0.141947	-3.63332	0.000279793	0.0056837	ENSG00000105613	MAST1
351.841	-0.537414	0.148474	-3.62226	0.000292039	0.00591002	ENSG00000160469	BRSK1
219.144	0.586039	0.161524	3.61977	0.000294864	0.00594337	ENSG00000145287	PLAC8
309.765	-0.548624	0.151912	-3.61098	0.000305047	0.0061116	ENSG00000148450	MSRB2
48.4331	-0.541776	0.155052	-3.60544	0.000311623	0.0062226	ENSG00000254163	NA
44.1722	-0.519241	0.148512	-3.6049	0.000312276	0.00622535	ENSG00000137285	TUBB2B
65.887	-0.574909	0.163017	-3.58444	0.000337796	0.00669253	ENSG00000251602	MTA1-DT
124.833	0.601586	0.168657	3.57463	0.000350723	0.00688069	ENSG00000097096	SYDE2
256.212	-0.559425	0.15775	-3.54226	0.000396719	0.00767342	ENSG00000226571	NA
69.6722	-0.574022	0.16398	-3.54216	0.000396868	0.00767342	ENSG00000110881	ASIC1
289.459	0.558349	0.15758	3.53665	0.000405238	0.00782581	ENSG00000135077	HAVCR2
251.751	-0.557248	0.157663	-3.5363	0.00040577	0.00782667	ENSG00000239665	NA
359.111	-0.531819	0.15178	-3.53061	0.000414601	0.00797082	ENSG00000240864	IGKV1-16
331.485	-0.540623	0.154042	-3.52396	0.000425143	0.00814164	ENSG00000175175	PPM1E
268.643	-0.55187	0.156618	-3.52068	0.000430438	0.00822341	ENSG00000107902	LHPP
211.825	-0.568653	0.162478	-3.51209	0.000444601	0.00844373	ENSG00000088340	FER1L4
272.881	-0.557934	0.160573	-3.50515	0.000456355	0.0086465	ENSG00000266066	POLRMTP1
122.305	-0.588239	0.16875	-3.49669	0.000471063	0.00890414	ENSG00000229645	NA
49.5396	0.526576	0.155292	3.49502	0.000474021	0.00892952	ENSG00000233639	PANTR1
41.5143	0.505006	0.148386	3.49499	0.000474075	0.00892952	ENSG00000158856	DMTN
81.0567	0.577476	0.166495	3.49417	0.000475539	0.00894218	ENSG00000117115	PADI2
159.707	-0.57677	0.167802	-3.49246	0.000478591	0.008962	ENSG00000240038	AMY2B
123.298	-0.57669	0.16871	-3.48961	0.000483734	0.00904774	ENSG00000197619	ZNF615
201.693	0.573975	0.165877	3.4866	0.0004892	0.00913933	ENSG00000230882	NA
168.973	0.577911	0.166041	3.48452	0.000493019	0.00917861	ENSG00000196083	IL1RAP
400.153	-0.505915	0.145018	-3.4846	0.000492866	0.00917861	ENSG00000212864	RNF208
175.883	0.579713	0.166417	3.48474	0.000492622	0.00917861	ENSG00000073464	CLCN4
78.5913	-0.563624	0.165509	-3.46391	0.000532387	0.00978665	ENSG00000137672	TRPC6
59.87	-0.548225	0.1607	-3.45569	0.000548891	0.0100555	ENSG00000130821	SLC6A8
43.6943	-0.505348	0.150434	-3.45178	0.000556892	0.0101212	ENSG00000214797	NA
79.3801	-0.572857	0.165229	-3.44926	0.000562127	0.0101932	ENSG00000060558	GNA15
355.49	-0.509559	0.14804	-3.44076	0.000580085	0.0104715	ENSG00000268191	NA
145.977	-0.578044	0.168252	-3.43567	0.000591096	0.0106344	ENSG00000165066	NKX6-3
382.214	0.50115	0.145765	3.43421	0.00059429	0.0106477	ENSG00000172888	ZNF621
238.163	0.547275	0.160481	3.42266	0.000620123	0.0110208	ENSG00000170231	FABP6
264.429	-0.539387	0.158258	-3.42231	0.00062092	0.0110227	ENSG00000145864	GABRB2
202.262	-0.558448	0.163651	-3.42001	0.000626192	0.0110917	ENSG00000183696	UPP1
82.792	0.566023	0.166343	3.41279	0.000643024	0.0113523	ENSG00000171777	RASGRP4
222.038	-0.551926	0.161871	-3.4089	0.000652264	0.0114776	ENSG00000176274	NA
357.488	-0.503822	0.148086	-3.40335	0.000665645	0.0116746	ENSG00000134533	RERG
153.622	-0.56364	0.167474	-3.39038	0.000697949	0.0121614	ENSG00000172771	EFCAB12
183.45	0.571755	0.167339	3.38061	0.000723262	0.0125074	ENSG00000135454	B4GALNT1
80.1071	0.557374	0.166238	3.37269	0.000744372	0.0128173	ENSG00000164292	RHOBTB3
73.249	-0.550477	0.165203	-3.3635	0.0007696	0.0131809	ENSG00000226308	NA
328.696	-0.504473	0.150063	-3.36142	0.000775439	0.0132668	ENSG00000145284	SCD5
104.818	-0.552132	0.168001	-3.3494	0.000809856	0.0137542	ENSG00000132329	RAMP1
342.315	-0.502504	0.1512	-3.33135	0.000864249	0.0145078	ENSG00000115266	APC2
162.879	-0.540172	0.168367	-3.29004	0.00100174	0.0164544	ENSG00000185338	SOCS1
125.817	0.542693	0.168745	3.2811	0.00103404	0.0168813	ENSG00000135631	RAB11FIP5
62.5607	0.513262	0.160452	3.27587	0.00105337	0.017154	ENSG00000143344	RGL1
264.39	0.514619	0.157477	3.27518	0.00105595	0.0171657	ENSG00000151692	RNF144A
154.569	-0.544988	0.167075	-3.26594	0.00109101	0.0176319	ENSG00000140025	EFCAB11
273.889	0.520055	0.162133	3.25963	0.00111558	0.017885	ENSG00000119138	KLF9
110.961	0.544239	0.168742	3.23052	0.00123564	0.0193837	ENSG00000008283	CYB561
306.785	-0.510061	0.158376	-3.20695	0.00134152	0.0208611	ENSG00000133424	LARGE1
281.584	-0.501592	0.15799	-3.20576	0.00134708	0.0208869	ENSG00000265263	NA
79.3389	0.508736	0.164365	3.19995	0.00137452	0.0212303	ENSG00000139354	GAS2L3
211.049	-0.520385	0.164736	-3.17473	0.00149974	0.0227485	ENSG00000171617	ENC1
81.6706	-0.52022	0.166605	-3.15262	0.00161811	0.0241782	ENSG00000166707	ZCCHC18
66.9779	-0.50851	0.163284	-3.15221	0.00162041	0.0241894	ENSG00000167741	GGT6
99.5573	0.524835	0.168363	3.12264	0.00179236	0.0263888	ENSG00000162407	PLPP3
136.469	-0.521519	0.168397	-3.10902	0.00187712	0.0274353	ENSG00000161682	FAM171A2
119.681	0.528454	0.167725	3.10117	0.00192759	0.0280552	ENSG00000159314	ARHGAP27
196.901	0.508686	0.164186	3.09386	0.00197572	0.0286158	ENSG00000182774	RPS17
203.2	0.503322	0.162688	3.09063	0.00199734	0.0288769	ENSG00000155974	GRIP1
209.185	-0.507199	0.165028	-3.08152	0.00205949	0.0296684	ENSG00000120738	EGR1
102.273	-0.500071	0.167718	-3.07851	0.0020804	0.0298893	ENSG00000008517	IL32
123.95	0.51172	0.168661	3.04473	0.00232892	0.0328423	ENSG00000167613	LAIR1
115.819	0.510123	0.168752	3.02361	0.00249782	0.0349477	ENSG00000162415	ZSWIM5
159.557	0.50349	0.166803	3.01176	0.0025974	0.0360892	ENSG00000187049	TMEM216
138.858	-0.503614	0.167899	-3.00288	0.00267439	0.0369988	ENSG00000153485	LYSET

## Sheet: Supplementary Table 2
Panel	SYMBOL	ENSEMBL	baseMean	log2FC	pvalue	padj	Direction
BER	UNG	ENSG00000076248	7295.61	0.165687	0.0490976	0.309595	Up in shLMNB1
BER	FEN1	ENSG00000168496	5854.46	0.152424	0.0653582	0.370102	Up in shLMNB1
BER	APEX1	ENSG00000100823	14170.3	-0.102417	0.170535	0.631313	Down in shLMNB1
BER	OGG1	ENSG00000114026	2593.51	0.138865	0.172813	0.634719	Up in shLMNB1
BER	XRCC1	ENSG00000073050	1473.32	-0.112603	0.280214	0.775608	Down in shLMNB1
BER	MPG	ENSG00000103152	2202.73	-0.0494372	0.614328	0.954094	Down in shLMNB1
BER	PCNA	ENSG00000132646	17902.5	0.0255403	0.729324	0.967562	Up in shLMNB1
BER	APEX2	ENSG00000169188	1849.22	0.0295823	0.76739	0.973357	Up in shLMNB1
BER	PARP1	ENSG00000143799	36904.2	0.0176615	0.815954	0.980556	Up in shLMNB1
MMR	MLH3	ENSG00000119684	297.427	-1.55646	1.7e-23	6.21e-21	Down in shLMNB1
MMR	MSH6	ENSG00000116062	23118.7	0.127305	0.0812911	0.421213	Up in shLMNB1
MMR	PMS2	ENSG00000122512	1906.77	-0.137886	0.162133	0.617005	Down in shLMNB1
MMR	PMS1	ENSG00000064933	2314.96	-0.0802265	0.402622	0.878409	Down in shLMNB1
MMR	MLH1	ENSG00000076242	3436.46	-0.0375669	0.668201	0.962051	Down in shLMNB1
MMR	MSH2	ENSG00000095002	6476.01	0.027514	0.731085	0.967687	Up in shLMNB1
MMR	MSH3	ENSG00000113318	2314.67	0.0257504	0.788074	0.976226	Up in shLMNB1
NHEJ/DSB	H2AFX	ENSG00000188486	3633.49	0.633778	3.71e-13	5.46e-11	Up in shLMNB1
NHEJ/DSB	XRCC2	ENSG00000196584	3346.48	0.19277	0.0298296	0.223277	Up in shLMNB1
NHEJ/DSB	BLM	ENSG00000197299	3476.23	0.185762	0.0349051	0.247562	Up in shLMNB1
NHEJ/DSB	XRCC6	ENSG00000196419	26424.8	0.147285	0.0425562	0.281975	Up in shLMNB1
NHEJ/DSB	RAD51	ENSG00000051180	2173.22	0.159166	0.0956949	0.464242	Up in shLMNB1
NHEJ/DSB	RPA1	ENSG00000132383	13048.1	0.118717	0.115137	0.516201	Up in shLMNB1
NHEJ/DSB	APLF	ENSG00000169621	250.92	-0.243484	0.126457	0.54407	Down in shLMNB1
NHEJ/DSB	XRCC5	ENSG00000079246	22280.6	-0.103524	0.165619	0.624119	Down in shLMNB1
NHEJ/DSB	MDC1	ENSG00000137337	78.138	-0.229215	0.167369	0.626352	Down in shLMNB1
NHEJ/DSB	ATM	ENSG00000149311	7707.87	0.0875516	0.28622	0.781033	Up in shLMNB1
NHEJ/DSB	RAD54L	ENSG00000085999	2456.09	0.0991515	0.300812	0.796774	Up in shLMNB1
NHEJ/DSB	XRCC4	ENSG00000152422	746.56	-0.117196	0.34333	0.836449	Down in shLMNB1
NHEJ/DSB	LIG1	ENSG00000105486	6229.66	0.0711821	0.375798	0.863363	Up in shLMNB1
NHEJ/DSB	RAD51C	ENSG00000108384	1589.8	-0.0745964	0.481397	0.912535	Down in shLMNB1
NHEJ/DSB	TP53BP1	ENSG00000067369	2653.4	-0.0582677	0.527016	0.927974	Down in shLMNB1
NHEJ/DSB	PRKDC	ENSG00000253729	45581.5	-0.0529356	0.530304	0.928821	Down in shLMNB1
NHEJ/DSB	RAD50	ENSG00000113522	7170.99	-0.0379924	0.634046	0.957844	Down in shLMNB1
NHEJ/DSB	PARP3	ENSG00000041880	845.904	0.0570943	0.635501	0.95802	Up in shLMNB1
NHEJ/DSB	DMC1	ENSG00000100206	440.212	0.0579938	0.68051	0.962051	Up in shLMNB1
NHEJ/DSB	BRCA2	ENSG00000139618	2550.51	0.0267919	0.776351	0.973769	Up in shLMNB1
NHEJ/DSB	RAD52	ENSG00000002016	546.595	-0.0390022	0.773436	0.973769	Down in shLMNB1
NHEJ/DSB	BRCA1	ENSG00000012048	5834.77	-0.0183571	0.821065	0.981132	Down in shLMNB1
NHEJ/DSB	RAD21	ENSG00000164754	22591.2	-0.00911254	0.907002	0.991608	Down in shLMNB1
NHEJ/DSB	HUS1	ENSG00000136273	929.037	0.00769546	0.947301	0.995818	Up in shLMNB1
NHEJ/DSB	NHEJ1	ENSG00000187736	10.4198	0.0244688	0.80018	NA	Up in shLMNB1

## Sheet: Supplementary Table 3
DLBCL most common mutated genes		DSB count			>1 unique hotspot in shLMNB1
gen name		gene	DSB_count_mean		gene	chr	start	end	hotspot_count
FOXO1		ACTB	11		PTPRD	chr9	8314246	10613002	28
P2RY8		ARID1A	260.333		OSBPL10	chr3	31657912	32077580	10
RFXAP		ATM	397.333		VPS13B	chr8	99013266	99877580	10
UNC5D		B2M	46.6667		TBL1XR1	chr3	177019340	177228000	7
RB1		BCL10	48.3333		UNC5C	chr4	95162504	95549206	7
EP300		BCL11A	377.333		IL16	chr15	81159575	81314058	6
KLHL14		BCL2	722.667		BIRC6	chr2	32357023	32619571	6
GRHPR		BCL6	103.333		TRRAP	chr7	98877933	99050831	6
HLA-A		BCL7A	90.6667		TOX	chr8	58805412	59119147	6
FOXC1		BCOR	177		CD36	chr7	80369575	80679277	5
LYN		BCR	339		KMT2C	chr7	152134922	152436644	5
CD83		BIRC6	700.667		UNC5D	chr8	35235475	35796550	5
PRDM1		BRAF	827.333		ETS1	chr11	128458761	128587558	4
ETV6		BTG1	56		RFX7	chr15	56087280	56245082	4
NFKBIE		BTG2	14.6667		BCL2	chr18	63123346	63320128	4
TCL1A		BTK	78		SMARCA4	chr19	10960932	11079426	4
DDX3X		CARD11	312		CASP8	chr2	201233443	201361836	4
GNAI2		CASP8	182		SETD2	chr3	47016428	47164113	4
HNRNPD		CCND3	324.667		BRAF	chr7	140719327	140924929	4
MEF2B		CD274	75		LCOR	chr10	96832254	96995956	3
TOX		CD36	1170.67		CREBBP	chr16	3725054	3880713	3
BCL2		CD58	157.667		POU2F2	chr19	42086110	42196585	3
MYC		CD70	28		SF3B1	chr2	197388515	197435079	3
RRAGC		CD79B	14.3333		FBXW7	chr4	152320544	152536092	3
BCL11A		CD83	93.6667		EBF1	chr5	158695916	159099916	3
BCR		CDKN2A	0		PRKDC	chr8	47773111	47960178	3
BTG1		CIITA	135		ITPKB	chr1	226631690	226739323	2
DUSP2		CREBBP	439.333		PTEN	chr10	87862638	87971930	2
CREBBP		CXCR4	21.3333		ATM	chr11	108223044	108369102	2
ETS1		CXCR5	80.3333		ETV6	chr12	11649674	11895377	2
BCOR		DAZAP1	51.6667		KRAS	chr12	25205246	25250936	2
GNA13		DDX3X	61.3333		STAT6	chr12	57095408	57132139	2
SIN3A		DTX1	188.333		NCOR2	chr12	124324415	124567612	2
XBP1		DUSP2	6		RB1	chr13	48303744	48599436	2
MPEG1		EBF1	1453.67		MGA	chr15	41621134	41773081	2
CD70		EP300	260.667		IL4R	chr16	27313668	27364778	2
CD36		ETS1	563		NLRC5	chr16	56989485	57083531	2
MEF2C		ETV6	1570.33		GNA13	chr17	65009289	65056740	2
FBXW7		EZH2	385.333		NFKB1	chr4	102501330	102617302	2
KLF2		FAS	130.333		MEF2C	chr5	88717117	88904257	2
LCOR		FBXO11	306.667		CCND3	chr6	41934934	42050357	2
UNC5C		FBXW7	757.333		SGK1	chr6	134169248	134318112	2
NOTCH1		FOXC1	14.3333		EZH2	chr7	148807257	148884321	2
ZFP36L1		FOXO1	724.667		MTOR	chr1	11106535	11262556	1
DAZAP1		GNA13	218.667		SPEN	chr1	15836095	15940456	1
LTB		GNAI2	79		NOTCH2	chr1	119911553	120100779	1
S1PR2		GRHPR	33		MCL1	chr1	150560895	150579738	1
HLA-DMB		HNRNPD	82.6667		MPEG1	chr11	59208510	59212927	1
HLA-DMA		HNRNPH1	55.6667		CXCR5	chr11	118883892	118897787	1
CD58		HNRNPU	73.6667		KMT2D	chr12	49018975	49060794	1
KLHL6		HVCN1	264.667		DTX1	chr12	113056730	113098028	1
PIM2		ID3	8.66667		SETD1B	chr12	121804009	121832656	1
VPS13B		IL16	615		FOXO1	chr13	40555667	40666641	1
BCL6		IL4R	122.667		TRAF3	chr14	102777449	102911500	1
BTG2		IRF4	78		SIN3A	chr15	75369379	75455842	1
BTK		IRF8	149.333		USP7	chr16	8892097	8975328	1
UBE2A		ITPKB	374.333		IRF8	chr16	85899116	85922606	1
MYOM2		KLF2	4		TP53	chr17	7661779	7687538	1
TRRAP		KLHL14	323.333		STAT3	chr17	42313324	42388540	1
BCL7A		KLHL6	270.667		KLHL14	chr18	32672673	32773023	1
TMSB4X		KMT2C	909		MEF2B	chr19	19145567	19192131	1
TBL1XR1		KMT2D	79.3333		FBXO11	chr2	47789316	47906498	1
TMEM30A		KRAS	157.667		BCL11A	chr2	60450520	60554467	1
TET2		LCOR	478.333		XPO1	chr2	61476032	61538741	1
ACTB		LYN	458		EP300	chr22	41092592	41180077	1
ZC3H12A		MCL1	48.3333		NFKBIZ	chr3	101827991	101861022	1
ID3		MEF2B	70.3333		KLHL6	chr3	183487551	183555706	1
PTPRD		MEF2C	656.667		IRF4	chr6	391739	411443	1
RFX7		MGA	455		FOXC1	chr6	1609915	1613897	1
STAT3		MPEG1	18.6667		HLA-DMA	chr6	32948613	32969094	1
STAT6		MS4A1	69		PIM1	chr6	37170152	37175428	1
TRIP12		MTOR	420.333		ZNF292	chr6	87151803	87265943	1
IL16		MYC	22.6667		PRDM1	chr6	105993463	106109939	1
WEE1		MYD88	15.3333		CARD11	chr7	2906142	3044228	1
CCND3		MYOM2	258		LYN	chr8	55879835	56014169	1
CDKN2A		NCOR2	489.667		NOTCH1	chr9	136494433	136546048	1
PRKDC		NFKB1	364
CD274		NFKBIA	24
MGA		NFKBIE	32.6667
SGK1		NFKBIZ	146
SF3B1		NLRC5	244.333
HLA-C		NOL9	65.3333
B2M		NOTCH1	73.6667
HNRNPH1		NOTCH2	219
NFKBIA		OSBPL10	1123.33
NOL9		PCBP1	9.66667
TRAF3		PIM1	31.3333
EBF1		PIM2	16.6667
PPP1R9B		POU2AF1	102.667
KMT2C		POU2F2	146.667
EZH2		PPP1R9B	45.3333
SMARCA4		PRDM1	103.667
FAS		PRKDC	460
RHOA		PTEN	315.333
SOCS1		PTPRD	6096.67
PTEN		RB1	447.333
HVCN1		RFX7	634
MCL1		RFXAP	54
PIM1		RHOA	134
HLA-B		RRAGC	110.333
IRF4		S1PR2	30.6667
XPO1		SETD1B	67.6667
NFKB1		SETD2	434.333
TNFAIP3		SF3B1	155.667
TAP1		SGK1	478.667
NLRC5		SIN3A	310
POU2F2		SMARCA4	279.333
ZNF292		SOCS1	7.33333
CIITA		SPEN	280.333
PCBP1		STAT3	180.667
CARD11		STAT6	87.6667
DTX1		TBL1XR1	703.667
IRF8		TCL1A	8.66667
BRAF		TET2	368
IL4R		TMEM30A	110
KMT2D		TMSB4X	5
KRAS		TNFAIP3	80
SETD1B		TNFRSF14	7.66667
FBXO11		TOX	1043.33
POU2AF1		TP53	60
ATM		TRAF3	199
USP7		TRIP12	423
SETD2		TRRAP	445
CXCR5		UBE2A	18.6667
TP53		UNC5C	958.333
MS4A1		UNC5D	1297
CD79B		USP7	260.667
NFKBIZ		VPS13B	2152.33
TNFRSF14		WEE1	80.3333
NCOR2		XBP1	14.3333
OSBPL10		XPO1	174
ITPKB		ZC3H12A	37.3333
MYD88		ZFP36L1	46.6667
ARID1A		ZNF292	351.333
NOTCH2
CASP8
CXCR4
BIRC6
SPEN
HNRNPU
BCL10
MTOR

## Sheet: Supplementary Table 4
CLL driver genes		DSB count			>1 unique hotspot in shLMNB1
gen name		gene	DSB_count_mean		gene	chr	start	end	hotspot_count
GNB1		ADAMTS4	33.6667		ARID5B	chr10	63661058	63856703	7
RSC1A1		ANK1	619.333		POT1	chr7	124462439	124570037	6
SPEN		ARID1A	260.333		SCN8A	chr12	51984049	52206648	5
ARID1A		ARID5B	735		POLR3B	chr12	106751435	106903976	5
BAI2		ARPC4	55.6667		MAP4K5	chr14	50885218	51027844	5
FUBP1		ASXL1	239.667		RFX7	chr15	56379477	56535483	5
NRAS		ATM	397.333		PTPN11	chr12	112856154	112947717	4
ADAMTS4		BAI2	84.3333		MAPK4	chr18	48086447	48258194	4
ITPKB		BAZ2A	105.333		DYRK1A	chr21	38738091	38889753	4
XPO1		BCOR	177		SETD2	chr3	47057918	47205457	4
CDCA7		BIRC3	82		SENP7	chr3	101043048	101232085	4
SF3B1		BRAF	827.333		ZNF292	chr6	87862550	87973914	4
CREB1		BRCC3	89.3333		BRAF	chr7	140419126	140624564	4
SP140		CARD11	312		ARID1A	chr1	27022523	27108595	3
ARPC4		CCND2	79.6667		ITPKB	chr1	226819390	226927024	3
RAF1		CDC25B	61.3333		INO80	chr15	41271077	41408552	3
MYD88		CDCA7	41.6667		MGA	chr15	41913421	42062141	3
SETD2		CDKN1B	20		CHD2	chr15	93426525	93571237	3
SENP7		CENPB	6		IKZF3	chr17	37921197	38020441	3
KLHL6		CHD2	691.333		CREB1	chr2	208394460	208468155	3
NCAPG		CHKB	12		SP140	chr2	231067825	231223762	3
NFKB1		CNOT3	35.6667		RAF1	chr3	12625099	12705725	3
FBXW7		CREB1	230.333		FBXW7	chr4	153242409	153457253	3
RPS23		CREBBP	439.333		IKBKB	chr8	42128819	42189973	3
NSD1		CUL9	115.333		SPEN	chr1	16174358	16266955	2
RUFY1		DDX3X	61.3333		EGR2	chr10	64571755	64679660	2
IRF4		DICER1	163		ATM	chr11	108093210	108239829	2
MYLK4		DIS3	83.3333		TRAF3	chr14	103243812	103377837	2
CUL9		DYRK1A	468.333		MAP2K1	chr15	66679154	66784650	2
NFKBIE		EEF1A1	34.6667		CREBBP	chr16	3775054	3930727	2
EEF1A1		EGR2	31.3333		ZC3H18	chr16	88636788	88698374	2
ZNF292		EWSR1	74.6667		SAMHD1	chr20	35518631	35580246	2
CARD11		FAM50A	7.33333		CHKB	chr22	51017377	51039884	2
POT1		FAM65C	191.333		NFKB1	chr4	103422485	103538459	2
BRAF		FBXW7	757.333		NSD1	chr5	176560025	176727216	2
GSR		FUBP1	107.333		GNB1	chr1	1716728	1822495	1
ANK1		GNB1	312.333		BAI2	chr1	32192717	32230494	1
IKBKB		GPS2	21.6667		FUBP1	chr1	78409739	78444794	1
NOTCH1		GSR	105.667		NRAS	chr1	115247089	115259515	1
ITIH2		IKBKB	167.667		ADAMTS4	chr1	161154097	161168846	1
ARID5B		IKZF3	410		ITIH2	chr10	7745231	7791483	1
EGR2		INO80	336.667		RRM1	chr11	4115936	4160106	1
RRM1		IRF4	78		NXF1	chr11	62559594	62573774	1
NXF1		ITIH2	117		BIRC3	chr11	102188214	102210134	1
RELA		ITPKB	374.333		TFCP2	chr12	51487445	51566926	1
BIRC3		KLHL6	270.667		BAZ2A	chr12	56989379	57030600	1
ATM		KMT2D	79.3333		DICER1	chr14	95552564	95624347	1
CCND2		KRAS	157.667		USP8	chr15	50716576	50793280	1
CDKN1B		MAP2K1	408		GPS2	chr17	7214642	7218883	1
KRAS		MAP2K2	66.3333		TP53	chr17	7565096	7590856	1
KMT2D		MAP4K5	362.667		NEK8	chr17	27052914	27070473	1
TFCP2		MAPK4	450.667		MED1	chr17	37560537	37607539	1
SCN8A		MBD1	53.6667		MBD1	chr18	47793251	47808144	1
BAZ2A		MED1	88.3333		MUM1	chr19	1285889	1378430	1
POLR3B		MED12	27		RPS15	chr19	1438357	1440583	1
PTPN11		MGA	455		XPO1	chr2	61704983	61765761	1
DIS3		MSL3	40.3333		CDCA7	chr2	174219547	174233725	1
MAP4K5		MYD88	15.3333		CDC25B	chr20	3767577	3786762	1
DICER1		MYLK4	246		ARPC4	chr3	9834178	9849410	1
TRAF3		NCAPG	106		KLHL6	chr3	183205318	183273477	1
INO80		NEK8	42.6667		RPS23	chr5	81569176	81574396	1
MGA		NFKB1	364		IRF4	chr6	391738	411447	1
USP8		NFKBIB	25.3333		EEF1A1	chr6	74225472	74233520	1
RFX7		NFKBIE	32.6667		CARD11	chr7	2945774	3083579	1
MAP2K1		NOTCH1	73.6667		BCOR	chrX	39909067	40036582	1
CHD2		NRAS	32		BRCC3	chrX	154299694	154351349	1
CREBBP		NSD1	451.667
ZC3H18		NXF1	49.6667
GPS2		POLR3B	405.667
TP53		POT1	419.333
NEK8		PTPN11	195.667
MED1		RAF1	207.333
IKZF3		RELA	23.6667
MBD1		RFX7	634
MAPK4		RPS15	4.33333
MUM1		RPS16	7
RPS15		RPS23	19.6667
MAP2K2		RRM1	280
TRMT1		RSC1A1	4
NFKBIB		RUFY1	117.667
RPS16		SAMHD1	126.333
CNOT3		SCN8A	597
CENPB		SENP7	458
CDC25B		SETD2	434.333
ASXL1		SF3B1	155.667
SAMHD1		SP140	329.667
FAM65C		SPEN	280.333
DYRK1A		TFCP2	213.667
EWSR1		TP53	60
CHKB		TRAF3	199
MSL3		TRMT1	24.6667
BCOR		USP8	273.333
DDX3X		XPO1	174
MED12		ZC3H18	137
ZMYM3		ZMYM3	14.3333
FAM50A		ZNF292	351.333
BRCC3

## Sheet: Supplementary Table 5
ID	human_description	mouse_description	human_best_padj	mouse_best_padj	human_sets	mouse_sets
GO:0007264	small GTPase-mediated signal transduction	small GTPase-mediated signal transduction	1.8975e-18	1.40424e-09	; OUTSIDE_LAD_domains	; fLAD; outside_LAD
GO:0051056	regulation of small GTPase mediated signal transduction	regulation of small GTPase mediated signal transduction	2.69759e-13	0.000145748	; OUTSIDE_LAD_domains	; fLAD; outside_LAD
GO:0018209	peptidyl-serine modification	peptidyl-serine modification	0.00746345	2.50861e-09	; OUTSIDE_LAD_domains	; fLAD; outside_LAD
GO:0018105	peptidyl-serine phosphorylation	peptidyl-serine phosphorylation	0.00864862	1.31249e-08	; OUTSIDE_LAD_domains	; fLAD; outside_LAD
GO:0031346	positive regulation of cell projection organization	positive regulation of cell projection organization	3.19077e-07	1.75885e-08	; OUTSIDE_LAD_domains	; fLAD; outside_LAD
GO:0022604	regulation of cell morphogenesis	regulation of cell morphogenesis	6.21511e-06	1.89855e-08	; INSIDE_LAD_domains; OUTSIDE_LAD_domains	; outside_LAD
GO:0007015	actin filament organization	actin filament organization	0.000564412	3.27269e-08	; OUTSIDE_LAD_domains	; outside_LAD
GO:0030705	cytoskeleton-dependent intracellular transport	cytoskeleton-dependent intracellular transport	0.000127232	3.47965e-08	; OUTSIDE_LAD_domains	; outside_LAD
GO:0032535	regulation of cellular component size	regulation of cellular component size	0.000246761	6.7555e-08	; INSIDE_LAD_domains; OUTSIDE_LAD_domains	; outside_LAD
GO:0046777	protein autophosphorylation	protein autophosphorylation	0.0200829	8.96909e-08	; OUTSIDE_LAD_domains	; outside_LAD
GO:1902903	regulation of supramolecular fiber organization	regulation of supramolecular fiber organization	0.0150903	1.67659e-07	; OUTSIDE_LAD_domains	; fLAD; outside_LAD
GO:0106027	neuron projection organization	neuron projection organization	0.00233054	1.82418e-07	; OUTSIDE_LAD_domains	; fLAD; outside_LAD
GO:0061572	actin filament bundle organization	actin filament bundle organization	0.0195656	2.04829e-07	; OUTSIDE_LAD_domains	; outside_LAD
GO:0030100	regulation of endocytosis	regulation of endocytosis	0.0308169	3.20368e-07	; OUTSIDE_LAD_domains	; fLAD; outside_LAD
GO:0051017	actin filament bundle assembly	actin filament bundle assembly	0.0268819	3.43855e-07	; OUTSIDE_LAD_domains	; outside_LAD
GO:0098876	vesicle-mediated transport to the plasma membrane	vesicle-mediated transport to the plasma membrane	0.0109167	3.56637e-07	; OUTSIDE_LAD_domains	; fLAD; outside_LAD
GO:0031589	cell-substrate adhesion	cell-substrate adhesion	0.000143476	3.81585e-07	; OUTSIDE_LAD_domains	; outside_LAD
GO:0016358	dendrite development	dendrite development	3.65001e-06	4.00268e-07	; OUTSIDE_LAD_domains	; fLAD; outside_LAD
GO:1990778	protein localization to cell periphery	protein localization to cell periphery	0.000409218	4.6241e-07	; OUTSIDE_LAD_domains	; fLAD; outside_LAD
GO:0043161	proteasome-mediated ubiquitin-dependent protein catabolic process	proteasome-mediated ubiquitin-dependent protein catabolic process	0.000168446	5.02671e-07	; OUTSIDE_LAD_domains	; outside_LAD
GO:0050770	regulation of axonogenesis	regulation of axonogenesis	0.0101159	5.77328e-07	; OUTSIDE_LAD_domains	; outside_LAD
GO:0043087	regulation of GTPase activity	regulation of GTPase activity	0.000130799	7.23191e-07	; OUTSIDE_LAD_domains	; fLAD; outside_LAD
GO:0007265	Ras protein signal transduction	Ras protein signal transduction	0.00499827	1.29318e-06	; OUTSIDE_LAD_domains	; outside_LAD
GO:0150115	cell-substrate junction organization	cell-substrate junction organization	0.000130799	2.04106e-06	; OUTSIDE_LAD_domains	; outside_LAD
GO:0097061	dendritic spine organization	dendritic spine organization	0.00276587	2.22637e-06	; OUTSIDE_LAD_domains	; fLAD; outside_LAD
GO:0031503	protein-containing complex localization	protein-containing complex localization	2.12921e-05	2.23489e-06	; OUTSIDE_LAD_domains	; fLAD; outside_LAD
GO:0031032	actomyosin structure organization	actomyosin structure organization	0.00145614	2.30531e-06	; OUTSIDE_LAD_domains	; outside_LAD
GO:0099173	postsynapse organization	postsynapse organization	4.98267e-05	2.30531e-06	; OUTSIDE_LAD_domains	; fLAD; outside_LAD
GO:0099111	microtubule-based transport	microtubule-based transport	0.000882933	3.02789e-06	; OUTSIDE_LAD_domains	; fLAD; outside_LAD
GO:0007044	cell-substrate junction assembly	cell-substrate junction assembly	0.000427924	3.1092e-06	; OUTSIDE_LAD_domains	; outside_LAD
GO:0007097	nuclear migration	nuclear migration	0.0448004	3.37142e-06	; OUTSIDE_LAD_domains	; outside_LAD
GO:0010970	transport along microtubule	transport along microtubule	0.0014874	4.24989e-06	; OUTSIDE_LAD_domains	; outside_LAD
GO:0042391	regulation of membrane potential	regulation of membrane potential	8.41549e-06	5.63297e-06	; INSIDE_LAD_domains; OUTSIDE_LAD_domains	; fLAD; outside_LAD
GO:0007163	establishment or maintenance of cell polarity	establishment or maintenance of cell polarity	5.85883e-06	0.00228908	; OUTSIDE_LAD_domains	; fLAD
GO:0008361	regulation of cell size	regulation of cell size	0.00129068	5.91132e-06	; INSIDE_LAD_domains; OUTSIDE_LAD_domains	; outside_LAD
GO:0044782	cilium organization	cilium organization	6.21511e-06	0.00101995	; OUTSIDE_LAD_domains	; outside_LAD
GO:0060996	dendritic spine development	dendritic spine development	0.00710407	6.22702e-06	; OUTSIDE_LAD_domains	; fLAD; outside_LAD
GO:0050851	antigen receptor-mediated signaling pathway	antigen receptor-mediated signaling pathway	0.0120446	6.74614e-06	; OUTSIDE_LAD_domains	cLAD; ; fLAD; outside_LAD
GO:0006898	receptor-mediated endocytosis	receptor-mediated endocytosis	0.0351731	6.78756e-06	; OUTSIDE_LAD_domains	; outside_LAD
GO:0043547	positive regulation of GTPase activity	positive regulation of GTPase activity	0.0018666	6.81691e-06	; OUTSIDE_LAD_domains	; fLAD; outside_LAD
GO:0098742	cell-cell adhesion via plasma-membrane adhesion molecules	cell-cell adhesion via plasma-membrane adhesion molecules	0.00150003	6.81768e-06	; OUTSIDE_LAD_domains	cLAD; ; fLAD
GO:0016197	endosomal transport	endosomal transport	6.91108e-06	5.69378e-05	; OUTSIDE_LAD_domains	; outside_LAD
GO:0050767	regulation of neurogenesis	regulation of neurogenesis	0.0141589	7.55177e-06	; INSIDE_LAD_domains; OUTSIDE_LAD_domains	; fLAD; outside_LAD
GO:0006470	protein dephosphorylation	protein dephosphorylation	1.01615e-05	0.000751051	; OUTSIDE_LAD_domains	; fLAD; outside_LAD
GO:0010639	negative regulation of organelle organization	negative regulation of organelle organization	0.0281323	1.19525e-05	; OUTSIDE_LAD_domains	; outside_LAD
GO:0032956	regulation of actin cytoskeleton organization	regulation of actin cytoskeleton organization	0.0120199	1.19525e-05	; OUTSIDE_LAD_domains	; outside_LAD
GO:0007059	chromosome segregation	chromosome segregation	3.03692e-05	1.2027e-05	; OUTSIDE_LAD_domains	; outside_LAD
GO:0042060	wound healing	wound healing	0.0458904	1.22919e-05	; OUTSIDE_LAD_domains	; outside_LAD
GO:0099072	regulation of postsynaptic membrane neurotransmitter receptor levels	regulation of postsynaptic membrane neurotransmitter receptor levels	0.0191522	1.26033e-05	; OUTSIDE_LAD_domains	; fLAD; outside_LAD
GO:0061387	regulation of extent of cell growth	regulation of extent of cell growth	0.0234005	1.33168e-05	; INSIDE_LAD_domains	; outside_LAD
GO:0007018	microtubule-based movement	microtubule-based movement	0.000259233	1.43769e-05	; OUTSIDE_LAD_domains	; fLAD; outside_LAD
GO:0044772	mitotic cell cycle phase transition	mitotic cell cycle phase transition	0.00592703	1.56063e-05	; OUTSIDE_LAD_domains	; outside_LAD
GO:0099003	vesicle-mediated transport in synapse	vesicle-mediated transport in synapse	0.0101862	1.87294e-05	; OUTSIDE_LAD_domains	; fLAD; outside_LAD
GO:0060271	cilium assembly	cilium assembly	2.03779e-05	0.00161364	; OUTSIDE_LAD_domains	; outside_LAD
GO:0032970	regulation of actin filament-based process	regulation of actin filament-based process	0.00432937	2.05464e-05	; OUTSIDE_LAD_domains	; outside_LAD
GO:0006650	glycerophospholipid metabolic process	glycerophospholipid metabolic process	0.00562149	2.07127e-05	; OUTSIDE_LAD_domains	; outside_LAD
GO:0030111	regulation of Wnt signaling pathway	regulation of Wnt signaling pathway	0.000969207	2.29479e-05	; OUTSIDE_LAD_domains	; fLAD; outside_LAD
GO:0099175	regulation of postsynapse organization	regulation of postsynapse organization	0.00376435	2.48143e-05	; OUTSIDE_LAD_domains	; outside_LAD
GO:0110053	regulation of actin filament organization	regulation of actin filament organization	0.0176761	3.01485e-05	; OUTSIDE_LAD_domains	; outside_LAD
GO:0034504	protein localization to nucleus	protein localization to nucleus	0.00233054	3.45452e-05	; OUTSIDE_LAD_domains	; outside_LAD
GO:0030217	T cell differentiation	T cell differentiation	0.0284059	4.28131e-05	; OUTSIDE_LAD_domains	; fLAD; outside_LAD
GO:0050852	T cell receptor signaling pathway	T cell receptor signaling pathway	0.0328543	4.84148e-05	; OUTSIDE_LAD_domains	cLAD; ; fLAD; outside_LAD
GO:0007034	vacuolar transport	vacuolar transport	4.98267e-05	0.0339361	; OUTSIDE_LAD_domains	; outside_LAD
GO:0000209	protein polyubiquitination	protein polyubiquitination	0.00451166	5.00827e-05	; OUTSIDE_LAD_domains	; fLAD; outside_LAD
GO:0007416	synapse assembly	synapse assembly	0.000998232	5.09542e-05	; INSIDE_LAD_domains	cLAD; ; fLAD
GO:0048813	dendrite morphogenesis	dendrite morphogenesis	5.15161e-05	5.32387e-05	; OUTSIDE_LAD_domains	; fLAD; outside_LAD
GO:0019827	stem cell population maintenance	stem cell population maintenance	0.0154968	5.33336e-05	; OUTSIDE_LAD_domains	; outside_LAD
GO:0048638	regulation of developmental growth	regulation of developmental growth	0.0018666	5.33336e-05	; OUTSIDE_LAD_domains	; fLAD; outside_LAD
GO:0051656	establishment of organelle localization	establishment of organelle localization	0.00150925	5.82072e-05	; OUTSIDE_LAD_domains	; fLAD; outside_LAD
GO:0048041	focal adhesion assembly	focal adhesion assembly	0.000448833	5.89227e-05	; OUTSIDE_LAD_domains	; outside_LAD
GO:0051647	nucleus localization	nucleus localization	0.0351476	5.89227e-05	; OUTSIDE_LAD_domains	; outside_LAD
GO:0060997	dendritic spine morphogenesis	dendritic spine morphogenesis	0.0268819	6.07808e-05	; OUTSIDE_LAD_domains	; fLAD; outside_LAD
GO:0097120	receptor localization to synapse	receptor localization to synapse	0.0204694	6.16758e-05	; OUTSIDE_LAD_domains	; fLAD
GO:0030516	regulation of axon extension	regulation of axon extension	0.0241462	6.30145e-05	; INSIDE_LAD_domains	; outside_LAD
GO:0040029	epigenetic regulation of gene expression	epigenetic regulation of gene expression	0.00971066	6.30145e-05	; OUTSIDE_LAD_domains	; outside_LAD
GO:0006302	double-strand break repair	double-strand break repair	0.000489666	6.48291e-05	; OUTSIDE_LAD_domains	; outside_LAD
GO:1990138	neuron projection extension	neuron projection extension	0.00128731	6.81175e-05	; OUTSIDE_LAD_domains	; fLAD; outside_LAD
GO:0050769	positive regulation of neurogenesis	positive regulation of neurogenesis	0.0163612	6.81283e-05	; OUTSIDE_LAD_domains	; fLAD; outside_LAD
GO:0098727	maintenance of cell number	maintenance of cell number	0.0184429	7.47948e-05	; OUTSIDE_LAD_domains	; outside_LAD
GO:0006644	phospholipid metabolic process	phospholipid metabolic process	0.029974	7.56414e-05	; OUTSIDE_LAD_domains	; outside_LAD
GO:0010976	positive regulation of neuron projection development	positive regulation of neuron projection development	0.00866459	8.66675e-05	; OUTSIDE_LAD_domains	; fLAD; outside_LAD
GO:0016055	Wnt signaling pathway	Wnt signaling pathway	0.00199967	8.94159e-05	; OUTSIDE_LAD_domains	; outside_LAD
GO:0008654	phospholipid biosynthetic process	phospholipid biosynthetic process	0.0459962	9.24973e-05	; OUTSIDE_LAD_domains	; outside_LAD
GO:0072659	protein localization to plasma membrane	protein localization to plasma membrane	0.000228427	9.35924e-05	; OUTSIDE_LAD_domains	; fLAD; outside_LAD
GO:0046486	glycerolipid metabolic process	glycerolipid metabolic process	0.0312179	0.000101658	; OUTSIDE_LAD_domains	; outside_LAD
GO:0000280	nuclear division	nuclear division	0.0264891	0.000102842	; OUTSIDE_LAD_domains	; outside_LAD
GO:0198738	cell-cell signaling by wnt	cell-cell signaling by wnt	0.00189025	0.000112627	; OUTSIDE_LAD_domains	; outside_LAD
GO:0033044	regulation of chromosome organization	regulation of chromosome organization	0.000389653	0.000134391	; OUTSIDE_LAD_domains	; outside_LAD
GO:0038127	ERBB signaling pathway	ERBB signaling pathway	0.00108685	0.000143212	; OUTSIDE_LAD_domains	; outside_LAD
GO:0007160	cell-matrix adhesion	cell-matrix adhesion	0.000143476	0.000157222	; OUTSIDE_LAD_domains	; outside_LAD
GO:0048193	Golgi vesicle transport	Golgi vesicle transport	0.000784387	0.000148138	; OUTSIDE_LAD_domains	; outside_LAD
GO:0048588	developmental cell growth	developmental cell growth	0.00104884	0.00015064	; OUTSIDE_LAD_domains	; fLAD; outside_LAD
GO:0001558	regulation of cell growth	regulation of cell growth	0.00316306	0.000168946	; OUTSIDE_LAD_domains	; outside_LAD
GO:0051345	positive regulation of hydrolase activity	positive regulation of hydrolase activity	0.00592703	0.000168946	; OUTSIDE_LAD_domains	; fLAD; outside_LAD
GO:0060491	regulation of cell projection assembly	regulation of cell projection assembly	0.000969207	0.000172776	; OUTSIDE_LAD_domains	; outside_LAD
GO:0001841	neural tube formation	neural tube formation	0.0268819	0.000179047	; OUTSIDE_LAD_domains	; outside_LAD
GO:0043254	regulation of protein-containing complex assembly	regulation of protein-containing complex assembly	0.000179346	0.000242058	; OUTSIDE_LAD_domains	; fLAD; outside_LAD
GO:0006820	monoatomic anion transport	monoatomic anion transport	0.00913931	0.000228091	; INSIDE_LAD_domains	; fLAD
GO:0007173	epidermal growth factor receptor signaling pathway	epidermal growth factor receptor signaling pathway	0.00646223	0.000230314	; OUTSIDE_LAD_domains	; outside_LAD
GO:0072594	establishment of protein localization to organelle	establishment of protein localization to organelle	0.000259233	0.0369552	; OUTSIDE_LAD_domains	; outside_LAD
GO:1901987	regulation of cell cycle phase transition	regulation of cell cycle phase transition	0.0117455	0.000277734	; OUTSIDE_LAD_domains	; outside_LAD
GO:0030522	intracellular receptor signaling pathway	intracellular receptor signaling pathway	0.00577872	0.000298931	; OUTSIDE_LAD_domains	cLAD; ; fLAD; outside_LAD
GO:0014020	primary neural tube formation	primary neural tube formation	0.042933	0.000302881	; OUTSIDE_LAD_domains	; outside_LAD
GO:0009895	negative regulation of catabolic process	negative regulation of catabolic process	0.00866459	0.000321003	; OUTSIDE_LAD_domains	; fLAD; outside_LAD
GO:0120032	regulation of plasma membrane bounded cell projection assembly	regulation of plasma membrane bounded cell projection assembly	0.00104884	0.000321003	; OUTSIDE_LAD_domains	; outside_LAD
GO:0051962	positive regulation of nervous system development	positive regulation of nervous system development	0.00886359	0.000329689	; INSIDE_LAD_domains; OUTSIDE_LAD_domains	; fLAD; outside_LAD
GO:0051054	positive regulation of DNA metabolic process	positive regulation of DNA metabolic process	0.0195295	0.000332118	; OUTSIDE_LAD_domains	; outside_LAD
GO:0048675	axon extension	axon extension	0.0234005	0.000346162	; INSIDE_LAD_domains	; outside_LAD
GO:0031929	TOR signaling	TOR signaling	0.0003464	0.00243413	; OUTSIDE_LAD_domains	; outside_LAD
GO:0030010	establishment of cell polarity	establishment of cell polarity	0.000353541	0.0274732	; OUTSIDE_LAD_domains	; fLAD
GO:0032984	protein-containing complex disassembly	protein-containing complex disassembly	0.0142478	0.000367376	; OUTSIDE_LAD_domains	; outside_LAD
GO:0016311	dephosphorylation	dephosphorylation	0.000389653	0.00074966	; OUTSIDE_LAD_domains	; outside_LAD
GO:0034329	cell junction assembly	cell junction assembly	0.000389653	0.00121421	; INSIDE_LAD_domains; OUTSIDE_LAD_domains	; fLAD; outside_LAD
GO:0097581	lamellipodium organization	lamellipodium organization	0.000389653	0.00941886	; OUTSIDE_LAD_domains	; outside_LAD
GO:0007626	locomotory behavior	locomotory behavior	0.0102256	0.000413642	; OUTSIDE_LAD_domains	; fLAD; outside_LAD
GO:0006260	DNA replication	DNA replication	0.000438084	0.0482238	; OUTSIDE_LAD_domains	; outside_LAD
GO:0006913	nucleocytoplasmic transport	nucleocytoplasmic transport	0.000448833	0.000707475	; OUTSIDE_LAD_domains	; outside_LAD
GO:0051169	nuclear transport	nuclear transport	0.000448833	0.000707475	; OUTSIDE_LAD_domains	; outside_LAD
GO:0051592	response to calcium ion	response to calcium ion	0.0162437	0.000468268	; OUTSIDE_LAD_domains	; fLAD
GO:0071805	potassium ion transmembrane transport	potassium ion transmembrane transport	0.00230039	0.000502061	; INSIDE_LAD_domains	; fLAD; outside_LAD
GO:0045017	glycerolipid biosynthetic process	glycerolipid biosynthetic process	0.0133598	0.000518203	; OUTSIDE_LAD_domains	; outside_LAD
GO:0009314	response to radiation	response to radiation	0.00104884	0.000524451	; OUTSIDE_LAD_domains	; fLAD; outside_LAD
GO:0060078	regulation of postsynaptic membrane potential	regulation of postsynaptic membrane potential	0.0234005	0.000546258	; INSIDE_LAD_domains	; fLAD; outside_LAD
GO:0031334	positive regulation of protein-containing complex assembly	positive regulation of protein-containing complex assembly	0.00308804	0.000548244	; OUTSIDE_LAD_domains	; fLAD; outside_LAD
GO:1902905	positive regulation of supramolecular fiber organization	positive regulation of supramolecular fiber organization	0.0439251	0.000557076	; OUTSIDE_LAD_domains	; outside_LAD
GO:0035249	synaptic transmission, glutamatergic	synaptic transmission, glutamatergic	0.00824295	0.000568129	; INSIDE_LAD_domains	; fLAD
GO:0050890	cognition	cognition	0.000582181	0.00389047	; OUTSIDE_LAD_domains	; fLAD; outside_LAD
GO:0010563	negative regulation of phosphorus metabolic process	negative regulation of phosphorus metabolic process	0.0380773	0.000586529	; OUTSIDE_LAD_domains	; fLAD; outside_LAD
GO:0045936	negative regulation of phosphate metabolic process	negative regulation of phosphate metabolic process	0.0351476	0.000586529	; OUTSIDE_LAD_domains	; fLAD; outside_LAD
GO:0060998	regulation of dendritic spine development	regulation of dendritic spine development	0.033237	0.000590815	; OUTSIDE_LAD_domains	; outside_LAD
GO:0030098	lymphocyte differentiation	lymphocyte differentiation	0.0178008	0.000591335	; OUTSIDE_LAD_domains	; fLAD; outside_LAD
GO:0060562	epithelial tube morphogenesis	epithelial tube morphogenesis	0.0404572	0.000652815	; OUTSIDE_LAD_domains	; fLAD; outside_LAD
GO:0051865	protein autoubiquitination	protein autoubiquitination	0.000677865	0.0102996	; OUTSIDE_LAD_domains	; fLAD; outside_LAD
GO:0032006	regulation of TOR signaling	regulation of TOR signaling	0.000715586	0.00925614	; OUTSIDE_LAD_domains	; outside_LAD
GO:0006403	RNA localization	RNA localization	0.0133808	0.000776949	; OUTSIDE_LAD_domains	; outside_LAD
GO:0009416	response to light stimulus	response to light stimulus	0.0018666	0.000780275	; OUTSIDE_LAD_domains	; outside_LAD
GO:0021915	neural tube development	neural tube development	0.0133808	0.000783898	; OUTSIDE_LAD_domains	; outside_LAD
GO:0050773	regulation of dendrite development	regulation of dendrite development	0.00821796	0.000788037	; OUTSIDE_LAD_domains	; outside_LAD
GO:0038202	TORC1 signaling	TORC1 signaling	0.000820013	0.0127347	; OUTSIDE_LAD_domains	; outside_LAD
GO:0050853	B cell receptor signaling pathway	B cell receptor signaling pathway	0.0182066	0.000849028	; OUTSIDE_LAD_domains	; outside_LAD
GO:0010810	regulation of cell-substrate adhesion	regulation of cell-substrate adhesion	0.00111874	0.000869577	; OUTSIDE_LAD_domains	; fLAD; outside_LAD
GO:0050807	regulation of synapse organization	regulation of synapse organization	0.000879477	0.00187314	; OUTSIDE_LAD_domains	; fLAD; outside_LAD
GO:0046847	filopodium assembly	filopodium assembly	0.0163384	0.000918225	; OUTSIDE_LAD_domains	; outside_LAD
GO:0098813	nuclear chromosome segregation	nuclear chromosome segregation	0.00387395	0.000947109	; OUTSIDE_LAD_domains	; outside_LAD
GO:0046474	glycerophospholipid biosynthetic process	glycerophospholipid biosynthetic process	0.0189834	0.000987127	; OUTSIDE_LAD_domains	; outside_LAD
GO:0050919	negative chemotaxis	negative chemotaxis	0.000998232	0.0325739	; INSIDE_LAD_domains	; fLAD
GO:0050772	positive regulation of axonogenesis	positive regulation of axonogenesis	0.0459962	0.000999116	; OUTSIDE_LAD_domains	; outside_LAD
GO:0120034	positive regulation of plasma membrane bounded cell projection assembly	positive regulation of plasma membrane bounded cell projection assembly	0.00107074	0.016555	; OUTSIDE_LAD_domains	; outside_LAD
GO:0034332	adherens junction organization	adherens junction organization	0.00108685	0.0457155	; OUTSIDE_LAD_domains	; outside_LAD
GO:0009101	glycoprotein biosynthetic process	glycoprotein biosynthetic process	0.0409151	0.00112	; INSIDE_LAD_domains	; outside_LAD
GO:0031570	DNA integrity checkpoint signaling	DNA integrity checkpoint signaling	0.0244207	0.00112	; OUTSIDE_LAD_domains	; outside_LAD
GO:0150116	regulation of cell-substrate junction organization	regulation of cell-substrate junction organization	0.00113338	0.00145489	; OUTSIDE_LAD_domains	; outside_LAD
GO:0042770	signal transduction in response to DNA damage	signal transduction in response to DNA damage	0.0430606	0.00120436	; OUTSIDE_LAD_domains	; outside_LAD
GO:0007266	Rho protein signal transduction	Rho protein signal transduction	0.0012303	0.0340396	; OUTSIDE_LAD_domains	; outside_LAD
GO:0098656	monoatomic anion transmembrane transport	monoatomic anion transmembrane transport	0.00123288	0.0141972	; INSIDE_LAD_domains	; fLAD
GO:1902414	protein localization to cell junction	protein localization to cell junction	0.0133808	0.00132331	; OUTSIDE_LAD_domains	; fLAD; outside_LAD
GO:1901990	regulation of mitotic cell cycle phase transition	regulation of mitotic cell cycle phase transition	0.00918454	0.00136933	; OUTSIDE_LAD_domains	; outside_LAD
GO:0031623	receptor internalization	receptor internalization	0.0150903	0.0013917	; OUTSIDE_LAD_domains	; outside_LAD
GO:0050803	regulation of synapse structure or activity	regulation of synapse structure or activity	0.00145721	0.00143095	; OUTSIDE_LAD_domains	; fLAD; outside_LAD
GO:0031330	negative regulation of cellular catabolic process	negative regulation of cellular catabolic process	0.0349675	0.0014474	; OUTSIDE_LAD_domains	; fLAD; outside_LAD
GO:0060560	developmental growth involved in morphogenesis	developmental growth involved in morphogenesis	0.00146705	0.00267468	; INSIDE_LAD_domains; OUTSIDE_LAD_domains	; fLAD; outside_LAD
GO:1905508	protein localization to microtubule organizing center	protein localization to microtubule organizing center	0.00150422	0.0494864	; OUTSIDE_LAD_domains	; outside_LAD
GO:0006892	post-Golgi vesicle-mediated transport	post-Golgi vesicle-mediated transport	0.00155102	0.00491858	; OUTSIDE_LAD_domains	; fLAD; outside_LAD
GO:0000075	cell cycle checkpoint signaling	cell cycle checkpoint signaling	0.0181487	0.00161364	; OUTSIDE_LAD_domains	; outside_LAD
GO:0045814	negative regulation of gene expression, epigenetic	negative regulation of gene expression, epigenetic	0.00191558	0.00161364	; OUTSIDE_LAD_domains	; outside_LAD
GO:0001952	regulation of cell-matrix adhesion	regulation of cell-matrix adhesion	0.00171493	0.00307831	; OUTSIDE_LAD_domains	; fLAD; outside_LAD
GO:0016482	cytosolic transport	cytosolic transport	0.00171493	0.017821	; OUTSIDE_LAD_domains	; outside_LAD
GO:0051893	regulation of focal adhesion assembly	regulation of focal adhesion assembly	0.0018666	0.00182495	; OUTSIDE_LAD_domains	; outside_LAD
GO:0090109	regulation of cell-substrate junction assembly	regulation of cell-substrate junction assembly	0.0018666	0.00182495	; OUTSIDE_LAD_domains	; outside_LAD
GO:0016236	macroautophagy	macroautophagy	0.00182539	0.00300351	; OUTSIDE_LAD_domains	; fLAD; outside_LAD
GO:1902115	regulation of organelle assembly	regulation of organelle assembly	0.00187519	0.00518175	; OUTSIDE_LAD_domains	; fLAD; outside_LAD
GO:0030032	lamellipodium assembly	lamellipodium assembly	0.00189025	0.0460055	; OUTSIDE_LAD_domains	; outside_LAD
GO:0072583	clathrin-dependent endocytosis	clathrin-dependent endocytosis	0.00191558	0.00328739	; OUTSIDE_LAD_domains	; outside_LAD
GO:0006919	activation of cysteine-type endopeptidase activity involved in apoptotic process	activation of cysteine-type endopeptidase activity involved in apoptotic process	0.0445422	0.0020265	; OUTSIDE_LAD_domains	; outside_LAD
GO:0043279	response to alkaloid	response to alkaloid	0.042933	0.00205349	; OUTSIDE_LAD_domains	; fLAD; outside_LAD
GO:0051098	regulation of binding	regulation of binding	0.0475978	0.00207108	; OUTSIDE_LAD_domains	; outside_LAD
GO:0035329	hippo signaling	hippo signaling	0.00212636	0.015115	; OUTSIDE_LAD_domains	; outside_LAD
GO:0008360	regulation of cell shape	regulation of cell shape	0.0163077	0.00221993	; OUTSIDE_LAD_domains	; outside_LAD
GO:0070588	calcium ion transmembrane transport	calcium ion transmembrane transport	0.0191522	0.00221993	; OUTSIDE_LAD_domains	; outside_LAD
GO:0031400	negative regulation of protein modification process	negative regulation of protein modification process	0.0445075	0.00224188	; OUTSIDE_LAD_domains	; fLAD; outside_LAD
GO:0021987	cerebral cortex development	cerebral cortex development	0.010107	0.00224246	; OUTSIDE_LAD_domains	; outside_LAD
GO:0072698	protein localization to microtubule cytoskeleton	protein localization to microtubule cytoskeleton	0.00226157	0.0105927	; OUTSIDE_LAD_domains	; outside_LAD
GO:0021543	pallium development	pallium development	0.0222333	0.00233877	; OUTSIDE_LAD_domains	; outside_LAD
GO:0071539	protein localization to centrosome	protein localization to centrosome	0.00241023	0.0397968	; OUTSIDE_LAD_domains	; outside_LAD
GO:0042176	regulation of protein catabolic process	regulation of protein catabolic process	0.0313866	0.00243413	; OUTSIDE_LAD_domains	; outside_LAD
GO:0006289	nucleotide-excision repair	nucleotide-excision repair	0.00249584	0.0374979	; OUTSIDE_LAD_domains	; outside_LAD
GO:0031507	heterochromatin formation	heterochromatin formation	0.00249584	0.0108917	; OUTSIDE_LAD_domains	; outside_LAD
GO:0061951	establishment of protein localization to plasma membrane	establishment of protein localization to plasma membrane	0.0351412	0.00250847	; OUTSIDE_LAD_domains	; outside_LAD
GO:0030048	actin filament-based movement	actin filament-based movement	0.0142611	0.00260736	; INSIDE_LAD_domains; OUTSIDE_LAD_domains	; outside_LAD
GO:0000077	DNA damage checkpoint signaling	DNA damage checkpoint signaling	0.0189834	0.00282026	; OUTSIDE_LAD_domains	; outside_LAD
GO:1901888	regulation of cell junction assembly	regulation of cell junction assembly	0.00918454	0.00282753	; OUTSIDE_LAD_domains	; fLAD; outside_LAD
GO:0035264	multicellular organism growth	multicellular organism growth	0.0117455	0.00283646	; OUTSIDE_LAD_domains	; outside_LAD
GO:0051899	membrane depolarization	membrane depolarization	0.0461345	0.00300751	; OUTSIDE_LAD_domains	; outside_LAD
GO:0006310	DNA recombination	DNA recombination	0.0153281	0.00302443	; OUTSIDE_LAD_domains	; outside_LAD
GO:0009267	cellular response to starvation	cellular response to starvation	0.0150903	0.0030519	; OUTSIDE_LAD_domains	; outside_LAD
GO:0006813	potassium ion transport	potassium ion transport	0.00635897	0.00337322	; INSIDE_LAD_domains	; fLAD; outside_LAD
GO:0007611	learning or memory	learning or memory	0.00339681	0.00452955	; OUTSIDE_LAD_domains	; fLAD; outside_LAD
GO:0051057	positive regulation of small GTPase mediated signal transduction	positive regulation of small GTPase mediated signal transduction	0.0322049	0.00362359	; OUTSIDE_LAD_domains	; fLAD
GO:0043393	regulation of protein binding	regulation of protein binding	0.00866459	0.00371245	; OUTSIDE_LAD_domains	; outside_LAD
GO:0072666	establishment of protein localization to vacuole	establishment of protein localization to vacuole	0.00383654	0.0443686	; OUTSIDE_LAD_domains	; outside_LAD
GO:0060828	regulation of canonical Wnt signaling pathway	regulation of canonical Wnt signaling pathway	0.0120199	0.00408226	; OUTSIDE_LAD_domains	; fLAD; outside_LAD
GO:0071897	DNA biosynthetic process	DNA biosynthetic process	0.00412682	0.0268353	; OUTSIDE_LAD_domains	; outside_LAD
GO:0042594	response to starvation	response to starvation	0.0322049	0.00412871	; OUTSIDE_LAD_domains	; outside_LAD
GO:0042147	retrograde transport, endosome to Golgi	retrograde transport, endosome to Golgi	0.0171148	0.00420437	; OUTSIDE_LAD_domains	; outside_LAD
GO:1902107	positive regulation of leukocyte differentiation	positive regulation of leukocyte differentiation	0.0351731	0.00427761	; OUTSIDE_LAD_domains	; fLAD; outside_LAD
GO:1903708	positive regulation of hemopoiesis	positive regulation of hemopoiesis	0.0351731	0.00427761	; OUTSIDE_LAD_domains	; fLAD; outside_LAD
GO:1905475	regulation of protein localization to membrane	regulation of protein localization to membrane	0.0320748	0.00427761	; OUTSIDE_LAD_domains	; fLAD; outside_LAD
GO:0060070	canonical Wnt signaling pathway	canonical Wnt signaling pathway	0.0313866	0.00430971	; OUTSIDE_LAD_domains	; outside_LAD
GO:0016050	vesicle organization	vesicle organization	0.00432937	0.0296745	; OUTSIDE_LAD_domains	; outside_LAD
GO:0044380	protein localization to cytoskeleton	protein localization to cytoskeleton	0.00444842	0.0131024	; OUTSIDE_LAD_domains	; outside_LAD
GO:0071559	response to transforming growth factor beta	response to transforming growth factor beta	0.0181487	0.00472892	; OUTSIDE_LAD_domains	; outside_LAD
GO:0051489	regulation of filopodium assembly	regulation of filopodium assembly	0.0459962	0.00496536	; OUTSIDE_LAD_domains	; outside_LAD
GO:0006893	Golgi to plasma membrane transport	Golgi to plasma membrane transport	0.0448004	0.00512747	; OUTSIDE_LAD_domains	; outside_LAD
GO:0008088	axo-dendritic transport	axo-dendritic transport	0.0496911	0.00523933	; OUTSIDE_LAD_domains	; outside_LAD
GO:0007281	germ cell development	germ cell development	0.00540238	0.0443107	; OUTSIDE_LAD_domains	; outside_LAD
GO:0045216	cell-cell junction organization	cell-cell junction organization	0.0055544	0.0471881	; OUTSIDE_LAD_domains	; outside_LAD
GO:2000036	regulation of stem cell population maintenance	regulation of stem cell population maintenance	0.00559631	0.0152977	; OUTSIDE_LAD_domains	; outside_LAD
GO:0048814	regulation of dendrite morphogenesis	regulation of dendrite morphogenesis	0.0430606	0.00596097	; OUTSIDE_LAD_domains	; outside_LAD
GO:0090659	walking behavior	walking behavior	0.026989	0.00640663	; INSIDE_LAD_domains	; fLAD
GO:0008154	actin polymerization or depolymerization	actin polymerization or depolymerization	0.0388698	0.00640893	; OUTSIDE_LAD_domains	; outside_LAD
GO:0002064	epithelial cell development	epithelial cell development	0.0190551	0.00644276	; OUTSIDE_LAD_domains	; outside_LAD
GO:0007411	axon guidance	axon guidance	0.00661162	0.00709336	; INSIDE_LAD_domains	; fLAD
GO:0097485	neuron projection guidance	neuron projection guidance	0.00661162	0.00775618	; INSIDE_LAD_domains	; fLAD
GO:0048511	rhythmic process	rhythmic process	0.00687441	0.0141762	; OUTSIDE_LAD_domains	; fLAD; outside_LAD
GO:0031669	cellular response to nutrient levels	cellular response to nutrient levels	0.0264532	0.0069545	; OUTSIDE_LAD_domains	; outside_LAD
GO:0032869	cellular response to insulin stimulus	cellular response to insulin stimulus	0.0150903	0.00708464	; OUTSIDE_LAD_domains	; outside_LAD
GO:0030900	forebrain development	forebrain development	0.00718989	0.0110123	; OUTSIDE_LAD_domains	; outside_LAD
GO:0034446	substrate adhesion-dependent cell spreading	substrate adhesion-dependent cell spreading	0.00918454	0.00726425	; OUTSIDE_LAD_domains	; outside_LAD
GO:0032868	response to insulin	response to insulin	0.0266237	0.00758431	; OUTSIDE_LAD_domains	; outside_LAD
GO:0007051	spindle organization	spindle organization	0.0104625	0.00760057	; OUTSIDE_LAD_domains	; outside_LAD
GO:0033173	calcineurin-NFAT signaling cascade	calcineurin-NFAT signaling cascade	0.0163077	0.00780141	; OUTSIDE_LAD_domains	; outside_LAD
GO:0051648	vesicle localization	vesicle localization	0.0190551	0.00794642	; OUTSIDE_LAD_domains	; fLAD; outside_LAD
GO:0007214	gamma-aminobutyric acid signaling pathway	gamma-aminobutyric acid signaling pathway	0.0321779	0.00797934	; INSIDE_LAD_domains	; fLAD
GO:0070936	protein K48-linked ubiquitination	protein K48-linked ubiquitination	0.0388698	0.00808491	; OUTSIDE_LAD_domains	; outside_LAD
GO:0007528	neuromuscular junction development	neuromuscular junction development	0.00821796	0.0418627	; OUTSIDE_LAD_domains	; outside_LAD
GO:0015698	inorganic anion transport	inorganic anion transport	0.00824295	0.0320191	; INSIDE_LAD_domains	; fLAD
GO:0071277	cellular response to calcium ion	cellular response to calcium ion	0.013152	0.00832341	; OUTSIDE_LAD_domains	; fLAD
GO:0032092	positive regulation of protein binding	positive regulation of protein binding	0.00866459	0.0147031	; OUTSIDE_LAD_domains	; outside_LAD
GO:0007093	mitotic cell cycle checkpoint signaling	mitotic cell cycle checkpoint signaling	0.0094186	0.0291092	; OUTSIDE_LAD_domains	; outside_LAD
GO:0007272	ensheathment of neurons	ensheathment of neurons	0.0226496	0.0094585	; OUTSIDE_LAD_domains	; outside_LAD
GO:0008366	axon ensheathment	axon ensheathment	0.0226496	0.0094585	; OUTSIDE_LAD_domains	; outside_LAD
GO:0030307	positive regulation of cell growth	positive regulation of cell growth	0.0360581	0.00957804	; OUTSIDE_LAD_domains	; outside_LAD
GO:0071375	cellular response to peptide hormone stimulus	cellular response to peptide hormone stimulus	0.0244852	0.00957804	; OUTSIDE_LAD_domains	; outside_LAD
GO:0000725	recombinational repair	recombinational repair	0.00965706	0.0184105	; OUTSIDE_LAD_domains	; outside_LAD
GO:0051650	establishment of vesicle localization	establishment of vesicle localization	0.0327072	0.00973297	; OUTSIDE_LAD_domains	; fLAD; outside_LAD
GO:0021700	developmental maturation	developmental maturation	0.00984341	0.040957	; OUTSIDE_LAD_domains	; outside_LAD
GO:0140014	mitotic nuclear division	mitotic nuclear division	0.0359363	0.00987381	; OUTSIDE_LAD_domains	; outside_LAD
GO:0048639	positive regulation of developmental growth	positive regulation of developmental growth	0.0211565	0.0099592	; OUTSIDE_LAD_domains	; fLAD; outside_LAD
GO:0021955	central nervous system neuron axonogenesis	central nervous system neuron axonogenesis	0.010194	0.0323979	; OUTSIDE_LAD_domains	; outside_LAD
GO:0001764	neuron migration	neuron migration	0.0123829	0.0102534	; OUTSIDE_LAD_domains	; fLAD
GO:0097720	calcineurin-mediated signaling	calcineurin-mediated signaling	0.0104625	0.0208135	; OUTSIDE_LAD_domains	; outside_LAD
GO:0032204	regulation of telomere maintenance	regulation of telomere maintenance	0.0335022	0.0105292	; OUTSIDE_LAD_domains	; outside_LAD
GO:1901184	regulation of ERBB signaling pathway	regulation of ERBB signaling pathway	0.0109167	0.0339361	; OUTSIDE_LAD_domains	; outside_LAD
GO:0000819	sister chromatid segregation	sister chromatid segregation	0.0288721	0.0109894	; OUTSIDE_LAD_domains	; outside_LAD
GO:0034765	regulation of monoatomic ion transmembrane transport	regulation of monoatomic ion transmembrane transport	0.0416815	0.0110437	; INSIDE_LAD_domains	; fLAD
GO:0031668	cellular response to extracellular stimulus	cellular response to extracellular stimulus	0.0326371	0.0110719	; OUTSIDE_LAD_domains	; outside_LAD
GO:0000082	G1/S transition of mitotic cell cycle	G1/S transition of mitotic cell cycle	0.0462239	0.0114027	; OUTSIDE_LAD_domains	; outside_LAD
GO:0031023	microtubule organizing center organization	microtubule organizing center organization	0.0117455	0.0465664	; OUTSIDE_LAD_domains	; fLAD; outside_LAD
GO:0071560	cellular response to transforming growth factor beta stimulus	cellular response to transforming growth factor beta stimulus	0.0327339	0.0120642	; OUTSIDE_LAD_domains	; outside_LAD
GO:0035725	sodium ion transmembrane transport	sodium ion transmembrane transport	0.0301962	0.0120885	; OUTSIDE_LAD_domains	; outside_LAD
GO:0044331	cell-cell adhesion mediated by cadherin	cell-cell adhesion mediated by cadherin	0.0195656	0.0123334	; OUTSIDE_LAD_domains	; outside_LAD
GO:0042733	embryonic digit morphogenesis	embryonic digit morphogenesis	0.0136865	0.0127666	; OUTSIDE_LAD_domains	; outside_LAD
GO:0030865	cortical cytoskeleton organization	cortical cytoskeleton organization	0.0428518	0.0130562	; OUTSIDE_LAD_domains	; outside_LAD
GO:0000724	double-strand break repair via homologous recombination	double-strand break repair via homologous recombination	0.0136865	0.0455802	; OUTSIDE_LAD_domains	; outside_LAD
GO:0045621	positive regulation of lymphocyte differentiation	positive regulation of lymphocyte differentiation	0.0138987	0.0250203	; OUTSIDE_LAD_domains	; outside_LAD
GO:0051168	nuclear export	nuclear export	0.0139128	0.0290976	; OUTSIDE_LAD_domains	; outside_LAD
GO:0030518	intracellular steroid hormone receptor signaling pathway	intracellular steroid hormone receptor signaling pathway	0.0226496	0.01431	; OUTSIDE_LAD_domains	; outside_LAD
GO:0030177	positive regulation of Wnt signaling pathway	positive regulation of Wnt signaling pathway	0.0184869	0.0143896	; OUTSIDE_LAD_domains	; outside_LAD
GO:0055074	calcium ion homeostasis	calcium ion homeostasis	0.0144029	0.0313238	; OUTSIDE_LAD_domains	; fLAD
GO:0098661	inorganic anion transmembrane transport	inorganic anion transmembrane transport	0.0151433	0.0298501	; INSIDE_LAD_domains	; outside_LAD
GO:0007612	learning	learning	0.0191522	0.0154877	; OUTSIDE_LAD_domains	; fLAD; outside_LAD
GO:0031647	regulation of protein stability	regulation of protein stability	0.0448004	0.0161763	; OUTSIDE_LAD_domains	; outside_LAD
GO:2000377	regulation of reactive oxygen species metabolic process	regulation of reactive oxygen species metabolic process	0.0162072	0.0361852	; OUTSIDE_LAD_domains	; outside_LAD
GO:0007623	circadian rhythm	circadian rhythm	0.0162437	0.0188055	; OUTSIDE_LAD_domains	; outside_LAD
GO:0007004	telomere maintenance via telomerase	telomere maintenance via telomerase	0.048993	0.0163174	; OUTSIDE_LAD_domains	; outside_LAD
GO:0003012	muscle system process	muscle system process	0.0169294	0.0279606	; INSIDE_LAD_domains	; outside_LAD
GO:0006821	chloride transport	chloride transport	0.0171623	0.0337626	; INSIDE_LAD_domains	; fLAD; outside_LAD
GO:0043062	extracellular structure organization	extracellular structure organization	0.0171623	0.0450453	; INSIDE_LAD_domains	; fLAD
GO:0071496	cellular response to external stimulus	cellular response to external stimulus	0.0179421	0.0382134	; OUTSIDE_LAD_domains	; outside_LAD
GO:0006520	amino acid metabolic process	amino acid metabolic process	0.0313866	0.0182165	; OUTSIDE_LAD_domains	; outside_LAD
GO:0086010	membrane depolarization during action potential	membrane depolarization during action potential	0.0183867	0.0295597	; OUTSIDE_LAD_domains	; outside_LAD
GO:0042058	regulation of epidermal growth factor receptor signaling pathway	regulation of epidermal growth factor receptor signaling pathway	0.0189834	0.0202436	; OUTSIDE_LAD_domains	; outside_LAD
GO:0055001	muscle cell development	muscle cell development	0.0330261	0.0207622	; OUTSIDE_LAD_domains	; outside_LAD
GO:0051966	regulation of synaptic transmission, glutamatergic	regulation of synaptic transmission, glutamatergic	0.0211855	0.0215381	; INSIDE_LAD_domains	; fLAD
GO:0042552	myelination	myelination	0.024521	0.0211874	; OUTSIDE_LAD_domains	; outside_LAD
GO:0016032	viral process	viral process	0.0281323	0.0213207	; OUTSIDE_LAD_domains	; outside_LAD
GO:0021537	telencephalon development	telencephalon development	0.0351731	0.0226493	; OUTSIDE_LAD_domains	; outside_LAD
GO:0000266	mitochondrial fission	mitochondrial fission	0.0496911	0.0241446	; OUTSIDE_LAD_domains	; fLAD
GO:0000910	cytokinesis	cytokinesis	0.0243581	0.0478566	; OUTSIDE_LAD_domains	; outside_LAD
GO:1901524	regulation of mitophagy	regulation of mitophagy	0.0244852	0.0482238	; OUTSIDE_LAD_domains	; outside_LAD
GO:0006874	intracellular calcium ion homeostasis	intracellular calcium ion homeostasis	0.024494	0.0324958	; OUTSIDE_LAD_domains	; fLAD
GO:0010811	positive regulation of cell-substrate adhesion	positive regulation of cell-substrate adhesion	0.024521	0.0404189	; OUTSIDE_LAD_domains	; fLAD; outside_LAD
GO:0045582	positive regulation of T cell differentiation	positive regulation of T cell differentiation	0.0245938	0.0408549	; OUTSIDE_LAD_domains	; outside_LAD
GO:0045023	G0 to G1 transition	G0 to G1 transition	0.0496911	0.0250203	; OUTSIDE_LAD_domains	; outside_LAD
GO:0060074	synapse maturation	synapse maturation	0.0330811	0.0250203	; OUTSIDE_LAD_domains	; outside_LAD
GO:0043401	steroid hormone mediated signaling pathway	steroid hormone mediated signaling pathway	0.0261138	0.0250597	; OUTSIDE_LAD_domains	; outside_LAD
GO:0021952	central nervous system projection neuron axonogenesis	central nervous system projection neuron axonogenesis	0.0271175	0.025284	; OUTSIDE_LAD_domains	; fLAD
GO:0030866	cortical actin cytoskeleton organization	cortical actin cytoskeleton organization	0.0256478	0.0255161	; OUTSIDE_LAD_domains	; outside_LAD
GO:0010586	miRNA metabolic process	miRNA metabolic process	0.0268819	0.0397154	; OUTSIDE_LAD_domains	; outside_LAD
GO:0051170	import into nucleus	import into nucleus	0.0284994	0.0497684	; OUTSIDE_LAD_domains	; outside_LAD
GO:0007628	adult walking behavior	adult walking behavior	0.049484	0.028752	; INSIDE_LAD_domains	; fLAD
GO:0046931	pore complex assembly	pore complex assembly	0.0322049	0.0290531	; OUTSIDE_LAD_domains	; outside_LAD
GO:0006606	protein import into nucleus	protein import into nucleus	0.0292527	0.043689	; OUTSIDE_LAD_domains	; outside_LAD
GO:0071312	cellular response to alkaloid	cellular response to alkaloid	0.0381409	0.0295597	; OUTSIDE_LAD_domains	; outside_LAD
GO:0048011	neurotrophin TRK receptor signaling pathway	neurotrophin TRK receptor signaling pathway	0.0301962	0.0492654	; OUTSIDE_LAD_domains	; outside_LAD
GO:0019722	calcium-mediated signaling	calcium-mediated signaling	0.0495253	0.0310629	; OUTSIDE_LAD_domains	; outside_LAD
GO:1901379	regulation of potassium ion transmembrane transport	regulation of potassium ion transmembrane transport	0.0321779	0.0313238	; INSIDE_LAD_domains	; fLAD
GO:0001649	osteoblast differentiation	osteoblast differentiation	0.0405475	0.0313491	; INSIDE_LAD_domains	; fLAD
GO:0000070	mitotic sister chromatid segregation	mitotic sister chromatid segregation	0.0430606	0.0332104	; OUTSIDE_LAD_domains	; outside_LAD
GO:0007033	vacuole organization	vacuole organization	0.0350386	0.0340132	; OUTSIDE_LAD_domains	; outside_LAD
GO:0051983	regulation of chromosome segregation	regulation of chromosome segregation	0.0348322	0.0490728	; OUTSIDE_LAD_domains	; outside_LAD
GO:0050854	regulation of antigen receptor-mediated signaling pathway	regulation of antigen receptor-mediated signaling pathway	0.0445422	0.0360933	; OUTSIDE_LAD_domains	; outside_LAD
GO:0030278	regulation of ossification	regulation of ossification	0.049484	0.0370088	; INSIDE_LAD_domains	; fLAD
GO:0032008	positive regulation of TOR signaling	positive regulation of TOR signaling	0.037427	0.0395576	; OUTSIDE_LAD_domains	; outside_LAD
GO:0051261	protein depolymerization	protein depolymerization	0.0381409	0.0395576	; OUTSIDE_LAD_domains	; outside_LAD
GO:0070192	chromosome organization involved in meiotic cell cycle	chromosome organization involved in meiotic cell cycle	0.0396425	0.0395576	; OUTSIDE_LAD_domains	; outside_LAD
GO:2000045	regulation of G1/S transition of mitotic cell cycle	regulation of G1/S transition of mitotic cell cycle	0.0415726	0.0395576	; OUTSIDE_LAD_domains	; outside_LAD
GO:0051965	positive regulation of synapse assembly	positive regulation of synapse assembly	0.0405475	0.0442654	; INSIDE_LAD_domains	; fLAD
GO:0032878	regulation of establishment or maintenance of cell polarity	regulation of establishment or maintenance of cell polarity	0.0428518	0.0486081	; OUTSIDE_LAD_domains	; fLAD
GO:0071383	cellular response to steroid hormone stimulus	cellular response to steroid hormone stimulus	0.0462239	0.0457155	; OUTSIDE_LAD_domains	; outside_LAD

## Sheet: Supplementary Table 6
ID	Description	GeneRatio	BgRatio	RichFactor	FoldEnrichment	zScore	pvalue	p.adjust	qvalue	geneID	Count
GO:0042391	regulation of membrane potential	312/10211	495/28905	0.630303	1.78424	13.0071	1.26e-36	8.14e-33	2.97e-33	17356/224617/277328/18754/18189/11516/108013/83814/246317/14682/19211/16889/14718/80906/12296/227733/20272/56508/75786/16492/67885/74450/241769/228880/16500/67414/11444/56772/14613/99526/108058/109676/19055/11545/14409/22249/230103/16476/116837/242662/70556/18762/11603/26875/19699/16511/13483/16527/22629/231252/14405/14400/16542/21405/18125/21388/170756/13048/20907/19085/16508/320127/83408/14804/…	312
GO:0007015	actin filament organization	299/10211	477/28905	0.626834	1.77442	12.6045	1.66e-34	5.36e-31	1.96e-31	66616/12954/17916/20807/14158/260409/213556/18754/104215/225288/68166/17919/245857/12333/20411/27360/18761/74103/108897/11352/24136/17996/22138/140579/277360/18759/170643/404710/13609/118449/73205/13800/21754/21812/677884/12331/12345/72754/74734/23790/56378/73121/13717/215114/19353/245880/109624/14489/109880/67653/12332/19240/12386/232201/28006/232906/52428/20430/171580/29875/18479/17921/22411/20…	299
GO:0007264	small GTPase-mediated signal transduction	279/10211	439/28905	0.635535	1.79905	12.4683	8.71e-34	1.88e-30	6.85e-31	240168/260409/104215/18596/93687/623279/19395/16889/71085/19731/18128/22325/107746/99326/241308/69601/11352/227801/78255/56508/228357/104418/99371/76829/11608/74012/93840/404710/18049/57257/108058/226751/320404/53378/68016/13131/13844/110351/269608/11603/19699/231134/74734/26431/333050/17165/56715/319974/19353/243362/12843/320127/67653/232201/232906/74206/233071/20430/66922/102098/54126/50768/180…	279
GO:0034329	cell junction assembly	301/10211	487/28905	0.61807	1.74961	12.3301	4.09e-33	6.61e-30	2.41e-30	17356/18607/74762/14270/77596/22339/20807/19280/13640/269116/77057/18189/12385/100042150/29819/83814/18190/396184/19211/20411/226519/107746/227937/228357/53872/16176/104010/11538/228942/12561/20351/11444/320747/14613/15257/56376/99633/53378/13841/19266/15569/107581/13844/13836/260305/11603/26875/50791/19699/14405/16542/74318/319387/19249/23790/21388/13048/330222/19353/14804/67784/12527/243853/298…	301
GO:0043087	regulation of GTPase activity	211/10211	309/28905	0.682848	1.93299	12.1861	2.52e-32	3.26e-29	1.19e-29	66616/381085/72462/14270/72238/13640/240168/11516/106952/19395/50778/19091/19731/67792/74998/98910/22325/107746/241308/66691/69601/227801/78255/227937/56508/69082/192212/16963/277360/14683/57257/271981/73205/110351/13836/11603/57915/23790/231821/243743/320127/69993/232201/67784/29875/233489/22411/23828/66824/54126/66790/234094/71310/16412/71544/319899/14163/23805/13998/54712/74694/319939/26921/14…	211
GO:0016055	Wnt signaling pathway	284/10211	462/28905	0.614719	1.74013	11.8523	9.77e-31	1.05e-27	3.84e-28	18763/12005/26416/17240/271457/268980/19043/14370/329252/328949/70425/93687/17191/214498/67457/98170/21888/14682/19211/74493/212398/12234/30838/21416/18128/107746/69601/11352/24136/320343/228357/228770/58231/72043/11538/81004/14173/56458/93840/77578/16842/100201/723837/70122/67916/19273/67087/260305/18647/20423/14184/13853/21405/14371/19353/21929/16543/21415/58799/15182/233328/56484/244152/22411/…	284
GO:0198738	cell-cell signaling by wnt	284/10211	464/28905	0.612069	1.73263	11.7579	2.78e-30	2.56e-27	9.35e-28	18763/12005/26416/17240/271457/268980/19043/14370/329252/328949/70425/93687/17191/214498/67457/98170/21888/14682/19211/74493/212398/12234/30838/21416/18128/107746/69601/11352/24136/320343/228357/228770/58231/72043/11538/81004/14173/56458/93840/77578/16842/100201/723837/70122/67916/19273/67087/260305/18647/20423/14184/13853/21405/14371/19353/21929/16543/21415/58799/15182/233328/56484/244152/22411/…	284
GO:0032970	regulation of actin filament-based process	257/10211	409/28905	0.628362	1.77875	11.7227	4.46e-30	3.6e-27	1.31e-27	66616/17916/13640/14158/260409/213556/18754/225288/29819/18596/245857/12333/27360/18761/667663/24136/17996/228785/15162/277360/93840/170643/14613/13609/118449/109676/73205/21754/21812/18578/12345/72754/109552/18125/56378/13717/19353/245880/14489/109880/67653/12332/19240/12386/28006/12288/15182/232906/52428/20430/18479/22411/20947/12721/66824/13043/102098/234094/50768/18186/216033/235431/17127/681…	257
GO:0050767	regulation of neurogenesis	297/10211	494/28905	0.601215	1.7019	11.6294	1.09e-29	7.79e-27	2.84e-27	17356/12767/224617/22339/20807/66515/19280/13640/12227/11516/171469/20983/12385/20358/29819/17919/77125/19211/18011/99152/18128/24136/13392/21960/228357/14061/53872/20732/228550/214968/16176/16579/21817/11538/12162/12561/20585/18759/20482/67414/14359/14173/20429/12032/20351/18049/16842/19055/65086/17096/320790/13841/63953/19266/13131/230598/19268/13844/56381/22062/19699/66993/57434/20423/22629/14…	297
GO:0030111	regulation of Wnt signaling pathway	214/10211	324/28905	0.660494	1.86971	11.6351	1.29e-29	8.32e-27	3.04e-27	12005/26416/17240/19043/329252/328949/70425/93687/17191/214498/67457/98170/21888/14682/74493/12234/21416/18128/107746/69601/11352/24136/320343/228357/228770/58231/72043/11538/81004/14173/56458/93840/16842/100201/70122/67916/19273/67087/260305/18647/20423/14184/21405/14371/21929/16543/58799/15182/233328/56484/244152/22411/77938/20377/78560/21951/93960/74256/58198/12560/80707/14241/244667/20586/218…	214
GO:0042063	gliogenesis	248/10211	397/28905	0.624685	1.76834	11.3927	1.65e-28	9.69e-26	3.54e-26	17356/12767/14270/11596/11516/171469/170788/77125/19211/226115/21416/18128/23928/69601/11352/24136/13392/75786/14061/20732/16176/18759/14173/12032/16842/17096/63953/18027/13131/67916/22062/11496/19699/20423/14184/13853/50849/14357/19047/77053/245880/252875/20336/232232/12527/20678/15182/243853/13626/23966/66922/20679/17173/101772/54126/234094/22341/16795/18032/76527/244667/20586/235402/216049/115…	248
GO:0051347	positive regulation of transferase activity	264/10211	431/28905	0.612529	1.73393	11.3457	2.58e-28	1.39e-25	5.08e-26	66616/30957/12005/26382/18712/11596/22339/12445/70891/11682/12654/18189/11516/14370/14164/19264/18596/240354/19211/12234/18011/16333/18761/11308/69601/24136/14061/22034/16176/215653/11608/14173/93840/242202/67459/26409/13131/269582/18005/13836/11603/19699/231103/14184/231134/68652/70097/18595/16542/330177/17165/18590/26408/26365/59047/16001/66412/29875/18479/21676/13491/19886/19076/14182/21951/22…	264
GO:0032956	regulation of actin cytoskeleton organization	228/10211	359/28905	0.635097	1.79782	11.2419	8.71e-28	4.33e-25	1.58e-25	66616/17916/13640/14158/260409/213556/18754/225288/29819/18596/245857/12333/27360/18761/667663/17996/15162/277360/93840/170643/13609/118449/73205/21754/21812/12345/72754/56378/13717/19353/245880/14489/109880/67653/12332/19240/12386/28006/15182/232906/52428/20430/18479/22411/20947/12721/66824/13043/102098/234094/50768/18186/235431/17127/68178/50875/110380/28240/13144/319277/67282/16971/18016/17974…	228
GO:0051345	positive regulation of hydrolase activity	289/10211	488/28905	0.592213	1.67642	11.1378	2.11e-27	9.75e-25	3.56e-25	66616/381085/14270/11596/26361/72238/268973/240168/11516/106952/19264/18596/240354/19395/50778/19731/67792/74998/98910/107746/241308/11352/227801/78255/269275/227937/21353/56508/69082/12125/16963/277360/14683/11608/13040/18049/271981/17096/73205/110351/18784/13836/12371/50791/14184/57915/18595/23790/66593/215114/66437/64058/26408/12366/13063/69993/232201/240690/52377/233489/22411/66824/54126/6679…	289
GO:0001667	ameboidal-type cell migration	280/10211	470/28905	0.595745	1.68642	11.0885	3.65e-27	1.57e-24	5.73e-25	20997/12767/18607/11596/22339/20807/14158/19274/18754/14164/328949/20358/320924/23942/22682/19211/14645/14462/18128/69601/241324/24136/269275/214968/14178/12162/229096/72007/14173/30953/20351/21754/21812/63953/16476/67916/18710/12331/230738/13836/230917/269608/20423/14181/70097/16542/21814/23790/20778/15507/231858/19353/243362/109880/108655/22346/67784/20315/26365/29875/18479/22411/12721/14175/14…	280
GO:0051962	positive regulation of nervous system development	240/10211	392/28905	0.612245	1.73312	10.8009	8.05e-26	3.25e-23	1.19e-23	17356/12767/224617/22339/20807/66515/13640/18189/29819/17919/396184/77125/18011/99152/18128/24136/53872/20732/228550/16176/21817/11538/12561/18759/20482/67414/14359/14173/20429/12032/20351/320747/18049/65086/99633/17096/19266/230598/19268/13844/56381/22062/11603/19699/66993/57434/20423/16542/319387/13048/19047/13047/243743/109880/14804/67784/20315/15182/233064/20430/233489/23966/18479/78748/22341…	240
GO:0050803	regulation of synapse structure or activity	203/10211	317/28905	0.640379	1.81276	10.7539	1.46e-25	4.95e-23	1.81e-23	17356/26416/74762/16153/70530/19280/13640/18189/100042150/29819/17919/72289/396184/19211/18011/16333/99152/69601/66860/56508/228357/53872/228550/19281/228880/11538/67414/26570/20351/11444/320747/56376/99633/13841/19266/15569/19268/242662/13844/11603/50791/19699/319387/19249/13048/14804/12386/22346/14360/233071/20430/233489/210274/234267/26364/330814/12404/170571/244667/16412/216028/17999/12361/21…	203
GO:0018212	peptidyl-tyrosine modification	200/10211	311/28905	0.643087	1.82043	10.751	1.52e-25	4.95e-23	1.81e-23	22339/13640/14158/11682/18754/19264/18596/19255/18011/11308/11352/228357/240873/14178/15162/11538/74012/242248/17096/13841/16451/67916/13844/18762/11603/15234/19699/22612/14184/231134/18595/16542/22021/18590/15182/14360/233328/16001/29875/19886/20377/14182/16453/16168/76527/18186/16412/12402/14460/50929/16878/18016/16362/22416/217039/56013/12985/16416/18613/18750/208092/11302/12161/18003/20963/13…	200
GO:0018108	peptidyl-tyrosine phosphorylation	199/10211	309/28905	0.644013	1.82305	10.7502	1.53e-25	4.95e-23	1.81e-23	22339/13640/14158/11682/18754/19264/18596/19255/18011/11308/11352/228357/240873/14178/15162/11538/74012/242248/17096/13841/16451/67916/13844/18762/11603/15234/19699/22612/14184/231134/18595/16542/18590/15182/14360/233328/16001/29875/19886/20377/14182/16453/16168/76527/18186/16412/12402/14460/50929/16878/18016/16362/22416/217039/56013/12985/16416/18613/18750/208092/11302/12161/18003/20963/13838/21…	199
GO:0050807	regulation of synapse organization	199/10211	309/28905	0.644013	1.82305	10.7502	1.53e-25	4.95e-23	1.81e-23	17356/26416/74762/16153/70530/19280/13640/18189/100042150/29819/17919/72289/396184/19211/18011/16333/99152/69601/66860/56508/228357/53872/228550/19281/228880/11538/67414/26570/20351/11444/320747/56376/99633/13841/19266/15569/19268/242662/13844/11603/50791/19699/319387/19249/13048/14804/12386/22346/14360/233071/20430/233489/210274/234267/26364/330814/12404/170571/244667/16412/216028/17999/12361/21…	199
GO:1902903	regulation of supramolecular fiber organization	241/10211	398/28905	0.605528	1.71411	10.6021	5.9e-25	1.81e-22	6.62e-23	66616/14158/260409/78798/213556/18754/225288/67886/67199/245857/58859/12333/27360/18761/227634/75786/17754/13589/277360/170643/13609/118449/73205/21754/21812/214444/12345/72754/56378/13717/19353/245880/14489/109880/12332/19240/12386/28006/15182/232906/52428/20430/18479/22411/101706/20947/12721/66824/13043/102098/54126/234094/50768/270058/18186/235431/17127/68178/50875/15185/110380/23805/13144/319…	241
GO:0016358	dendrite development	207/10211	328/28905	0.631098	1.78649	10.5873	7.69e-25	2.26e-22	8.24e-23	17356/224617/14270/66515/19280/11682/268980/67886/29819/12322/83814/68166/17919/396184/19091/19211/18011/11308/99152/69601/11352/56508/228357/53872/228550/17754/228662/57138/228880/277360/12162/67414/11444/19055/56376/242443/19266/13131/19268/329934/13844/68703/19699/22629/17165/13048/13047/330222/19353/12386/15182/14360/233071/20430/29875/233489/18479/382056/270058/12286/244667/18186/16412/27012…	207
GO:0033674	positive regulation of kinase activity	220/10211	355/28905	0.619718	1.75428	10.5683	8.89e-25	2.5e-22	9.12e-23	66616/30957/12005/26382/18712/11596/22339/12445/70891/11682/12654/18189/11516/14370/14164/19264/18596/240354/18011/16333/11308/69601/24136/14061/22034/16176/215653/14173/93840/242202/26409/13131/269582/13836/11603/19699/231103/14184/231134/68652/70097/18595/16542/330177/18590/26408/26365/16001/29875/18479/21676/13491/19886/14182/22341/76527/319481/68861/20187/76500/14172/68067/22416/26397/12569/6…	220
GO:0060562	epithelial tube morphogenesis	239/10211	395/28905	0.605063	1.7128	10.5421	1.08e-24	2.9e-22	1.06e-22	20997/12767/18763/18132/22339/20807/381157/14164/20496/225876/12234/14462/18128/13805/11352/24136/22034/22431/20732/245866/58231/12162/18514/11608/51938/14173/93840/99683/16842/207920/13841/26409/13800/29876/13836/17769/67087/20423/18595/16542/654470/17684/243362/21412/108655/78783/67784/20315/22158/232906/18479/21676/12826/94109/20377/50768/15245/58198/16373/68270/18186/17127/636931/15110/22416/…	239
GO:0072001	renal system development	221/10211	359/28905	0.615599	1.74262	10.4641	2.48e-24	6.41e-22	2.34e-22	12767/18763/22339/381157/14164/18596/17126/14462/18128/228357/22431/12125/21419/72043/12162/18514/11608/14173/242022/99929/30953/93840/19055/13841/230103/21812/18027/100040843/108000/67087/20423/20537/22393/19126/71521/18595/231470/13047/18590/94192/21412/11746/53421/67784/12267/12142/22411/12826/20377/14182/58198/16373/234865/18186/56379/67703/17127/17130/72077/83675/69232/16878/54710/15478/2170…	221
GO:0048511	rhythmic process	202/10211	320/28905	0.63125	1.78692	10.4617	2.71e-24	6.73e-22	2.46e-22	224671/17691/14309/12916/225876/19211/12234/269254/26423/269378/21969/14359/12457/19288/30953/11444/18049/17777/11545/230103/242443/230753/12854/11603/19046/18595/26414/100535/19047/16508/50501/15182/56484/16001/195646/13491/382056/11906/18646/12362/214162/12534/387285/211949/20669/11540/18143/103583/14694/14566/18432/18126/12569/15902/59027/22160/11622/116870/15904/18030/18212/238871/219158/1056…	202
GO:0042060	wound healing	227/10211	373/28905	0.608579	1.72275	10.3833	5.34e-24	1.28e-21	4.67e-22	12767/224794/22339/20807/18754/14164/20496/108101/14682/19091/23972/19211/226101/16333/18761/12831/13805/20910/12258/14061/75608/67996/14683/545486/14173/26570/74012/93840/14161/73182/229521/17096/76959/230103/67916/13844/230959/20423/18595/16542/192232/18590/54368/12527/22371/232906/18793/26365/18479/244152/20278/20277/16336/16412/20443/18988/17127/14460/12361/21390/22416/14230/16416/18613/18750…	227
GO:1901888	regulation of cell junction assembly	165/10211	247/28905	0.668016	1.891	10.3936	5.76e-24	1.31e-21	4.78e-22	74762/22339/19280/13640/18189/100042150/29819/83814/396184/19211/107746/16176/11538/20351/11444/320747/56376/99633/13841/19266/15569/107581/13844/13836/260305/11603/16542/74318/319387/19249/23790/21388/13048/19353/14804/29875/50768/26364/330814/12404/16373/18186/216028/21838/17127/13144/16971/26921/22416/13385/56013/18750/16413/16981/238205/11845/217692/18212/17260/18708/382864/19229/105689/76108…	165
GO:0031589	cell-substrate adhesion	225/10211	369/28905	0.609756	1.72608	10.3744	5.87e-24	1.31e-21	4.78e-22	18607/22339/20807/13640/14158/74199/18754/77057/225341/58859/108101/19211/20411/226519/18128/56348/12125/58231/277360/72007/14161/12032/21754/107581/230959/18762/16542/22288/23790/140709/231858/19353/27418/109880/15404/22371/29875/23828/12721/16408/13043/20377/50768/12927/12554/244667/18186/16412/53867/21838/235431/17127/17130/12361/13144/16971/246177/26921/245827/50932/16407/12842/78473/56013/16…	225
GO:0043547	positive regulation of GTPase activity	154/10211	226/28905	0.681416	1.92893	10.3614	7.96e-24	1.71e-21	6.26e-22	66616/381085/14270/72238/240168/11516/106952/19395/50778/19731/67792/74998/98910/107746/241308/227801/78255/227937/56508/69082/16963/277360/14683/271981/73205/110351/13836/57915/23790/69993/232201/233489/22411/54126/66790/234094/71310/16412/71544/319899/23805/74694/26921/14694/76795/109934/20290/207592/211914/56784/50779/217944/18003/51791/210293/13196/105835/19387/223754/545156/56637/21844/22640…	154
GO:0030900	forebrain development	252/10211	427/28905	0.590164	1.67062	10.318	9.16e-24	1.91e-21	6.97e-22	17356/12767/30957/74762/14270/20807/19280/11682/12227/67199/20689/14682/19091/19211/21416/18128/69601/24136/94229/13392/21960/20511/228662/14359/14173/26570/12032/11444/16842/252838/320790/18124/13131/230676/13844/15565/22062/19699/20423/14184/17701/23790/654470/20602/77053/19353/14842/243743/11922/20315/16485/15182/232906/14360/22594/233064/18479/244152/244329/14182/50768/16795/18032/58198/67378…	252
GO:0001822	kidney development	212/10211	343/28905	0.618076	1.74963	10.322	1.02e-23	2.07e-21	7.55e-22	12767/18763/22339/381157/14164/18596/17126/14462/18128/228357/22431/12125/21419/72043/12162/18514/11608/14173/242022/99929/30953/93840/19055/13841/21812/100040843/108000/67087/20423/20537/22393/19126/71521/18595/231470/13047/18590/94192/21412/11746/53421/67784/12267/12142/22411/20377/14182/58198/16373/234865/18186/56379/67703/17127/17130/72077/83675/69232/16878/54710/15478/217011/19401/16416/1826…	212
GO:0071900	regulation of protein serine/threonine kinase activity	188/10211	294/28905	0.639456	1.81015	10.319	1.14e-23	2.23e-21	8.15e-22	30957/12005/26382/18712/11596/22339/12445/70891/18189/14370/14164/19264/18596/19211/69601/24136/22034/16176/18769/72699/12428/14173/93840/242202/118449/17096/12448/26409/63953/22223/70097/231474/330177/18590/19085/21929/26408/26365/12144/18479/78610/21676/66824/13491/20377/14182/76527/66917/21838/68861/19087/76500/73914/14172/18858/16706/80280/69131/71059/26399/15239/217410/30955/13614/94245/2096…	188
GO:0031346	positive regulation of cell projection organization	270/10211	467/28905	0.578158	1.63663	10.2509	1.64e-23	3.11e-21	1.13e-21	17356/224617/22339/20807/66515/13640/11682/72722/260409/104215/18189/11516/29819/17919/18011/16333/18761/667663/99152/269254/107746/69601/11352/24136/53872/228550/192212/12396/228880/11538/12162/12561/18759/20482/67414/20429/18049/214459/65086/17096/252838/21812/19266/230598/19268/13844/11603/15234/50791/19699/23790/13048/319974/15507/13047/19353/243743/109880/16438/67784/20315/232906/14360/23294…	270
GO:0045165	cell fate commitment	195/10211	309/28905	0.631068	1.78641	10.2716	1.77e-23	3.26e-21	1.19e-21	20997/57261/18999/12393/13819/214498/17126/23942/21416/14462/18128/13392/22431/240873/14173/252838/207920/21812/18027/20423/15285/14184/16542/21388/14842/109880/232174/21679/20678/15182/78405/17927/23966/12142/22411/20679/20377/14182/18032/74256/16412/20586/57810/235497/20371/54644/14460/23805/17192/21423/15110/22416/216850/57765/19401/238057/15902/15228/12677/16450/116870/14634/13614/22409/26564…	195
GO:0099173	postsynapse organization	168/10211	255/28905	0.658824	1.86498	10.2536	2.26e-23	4.05e-21	1.48e-21	17356/70530/19280/18189/29819/17919/18190/19211/20411/16333/11352/66860/56508/228357/75786/104418/53872/228550/228880/67414/26570/56376/13841/19266/19268/13844/11603/50791/19699/231134/319387/13048/14371/19353/14804/22346/14360/233071/16001/23859/210274/13043/54126/12404/244667/18186/16412/216049/81907/15185/64451/12361/245684/216169/66713/11443/13385/12569/56013/16416/18164/108100/319504/11845/5…	168
GO:0048880	sensory system development	256/10211	438/28905	0.584475	1.65451	10.2011	2.78e-23	4.85e-21	1.77e-21	12954/22339/20807/19274/21417/12292/108013/29819/18596/225600/170788/27060/14462/18128/20181/12831/23928/227731/241324/24136/13392/20687/22431/19672/12075/18986/12162/18514/329581/226641/18759/20482/14173/242022/23937/15257/14686/229759/320790/100121/21812/16476/18027/29876/13844/13836/654812/260305/66993/20423/14184/19126/213081/71521/18595/16542/17684/100710/15258/22346/12288/22158/15182/108841…	256
GO:0045860	positive regulation of protein kinase activity	194/10211	308/28905	0.62987	1.78302	10.2105	3.19e-23	5.29e-21	1.93e-21	66616/30957/12005/26382/18712/11596/22339/12445/70891/12654/18189/11516/14370/14164/19264/18596/240354/18011/16333/11308/69601/24136/22034/16176/215653/14173/93840/242202/26409/13131/269582/11603/19699/231134/68652/70097/330177/18590/26408/26365/29875/18479/21676/13491/14182/22341/76527/319481/68861/76500/14172/68067/22416/26397/12569/67468/18673/56013/16416/26399/227154/16413/30955/15519/18003/1…	194
GO:0060070	canonical Wnt signaling pathway	194/10211	308/28905	0.62987	1.78302	10.2105	3.19e-23	5.29e-21	1.93e-21	12005/26416/271457/19043/14370/328949/70425/93687/67457/21888/14682/19211/74493/12234/21416/18128/107746/69601/24136/320343/228357/58231/72043/11538/81004/14173/56458/77578/16842/100201/70122/19273/67087/260305/18647/20423/14184/14371/21415/15182/233328/56484/22411/77938/20377/78560/21951/20437/93960/74256/12560/244667/80288/21887/17127/83675/54644/23805/103236/13144/84035/22416/67181/217011/1284…	194
GO:1901652	response to peptide	269/10211	467/28905	0.576017	1.63057	10.1533	4.17e-23	6.74e-21	2.46e-21	18607/26416/11596/12445/14158/94224/104215/12583/12322/19255/12333/19211/20411/16333/14732/18761/12287/18128/109241/269275/16176/14683/11608/18805/18759/56458/12096/19055/11545/26409/76959/230103/18124/230163/16451/18710/19268/70556/18762/231070/21814/18125/66437/19353/21929/27056/109880/210973/232339/14360/26365/26367/20430/16001/12877/18479/20278/20277/18751/101772/16453/12286/12927/75747/54721…	269
GO:0090596	sensory organ morphogenesis	202/10211	325/28905	0.621538	1.75943	10.1756	4.34e-23	6.83e-21	2.5e-21	12954/224796/22339/19274/21417/72747/18998/29819/170788/110796/14462/667663/18128/12831/241324/20687/16658/18986/12162/18759/14173/380614/93840/15257/14686/229759/99683/320790/100121/18124/13844/13836/231070/20423/14184/17701/19126/213081/231252/16542/17684/19353/15258/232174/22346/15182/108841/17921/244152/12142/504186/14182/16795/22295/270120/57810/21838/214058/11994/110380/327826/22778/17268/2…	202
GO:0001654	eye development	252/10211	431/28905	0.584687	1.65511	10.1273	5.69e-23	8.76e-21	3.2e-21	12954/22339/20807/19274/21417/12292/108013/29819/18596/225600/170788/27060/14462/18128/20181/12831/23928/227731/241324/24136/13392/20687/22431/19672/12075/18986/12162/18514/329581/226641/18759/20482/14173/242022/23937/15257/14686/229759/320790/100121/21812/16476/18027/29876/13844/13836/654812/260305/66993/20423/14184/19126/213081/71521/18595/16542/17684/100710/15258/22346/12288/22158/15182/108841…	252
GO:0050890	cognition	226/10211	376/28905	0.601064	1.70147	10.1187	6.83e-23	1.03e-20	3.74e-21	16440/224671/11596/77596/53901/20807/12227/18189/20983/67869/246317/18190/67979/19211/12290/11352/66860/21960/75786/17754/16176/57138/11538/14683/26570/16497/12096/229521/11444/18049/242202/320790/76376/16476/329934/13844/15565/18762/19699/11980/13853/13048/14371/19085/320127/109880/12288/78405/20430/72635/233489/18479/13491/210274/94109/382056/16795/18032/16412/12362/21337/20443/214162/14829/274…	226
GO:0099003	vesicle-mediated transport in synapse	175/10211	271/28905	0.645756	1.82799	10.1212	7.95e-23	1.17e-20	4.26e-21	66616/20975/224617/224671/271457/77057/18189/20983/338375/12322/17919/67979/19211/12290/12287/227700/20910/227801/56508/18805/229521/64051/22249/66290/72685/13858/116837/242662/26875/50791/231290/74732/26414/26431/20907/215114/19085/66144/109880/269774/20965/111173/22317/108124/76787/20430/64176/11775/233489/60510/18751/13491/64933/11966/12286/17999/12217/12361/74053/12569/16416/18750/11845/21803…	175
GO:0048638	regulation of developmental growth	239/10211	404/28905	0.591584	1.67464	10.0924	8.33e-23	1.2e-20	4.37e-21	17356/12767/26416/240058/18712/22339/20807/19280/13640/20983/20358/83814/69597/17919/67655/19211/74493/24087/14732/21416/99152/18128/109241/21960/22431/214968/12125/11990/54338/58231/11538/14683/12561/14173/20351/18049/65086/320790/13841/21812/63953/116837/22062/11603/14184/74318/21814/100705/21388/20239/17684/243743/20751/108655/20315/232339/12288/15182/81904/84506/17927/20430/16001/233489/18479…	239
GO:0050769	positive regulation of neurogenesis	203/10211	330/28905	0.615152	1.74135	10.0104	2.07e-22	2.91e-20	1.06e-20	17356/12767/224617/22339/20807/66515/13640/29819/17919/77125/18011/99152/18128/24136/53872/20732/228550/16176/21817/11538/12561/18759/20482/67414/14359/14173/20429/12032/18049/65086/17096/19266/230598/19268/13844/56381/22062/19699/66993/57434/20423/16542/13048/19047/13047/243743/109880/67784/20315/15182/233064/20430/233489/23966/18479/78748/22341/76527/244667/18186/16412/330914/57810/216049/67095…	203
GO:0150063	visual system development	252/10211	434/28905	0.580645	1.64367	9.98553	2.17e-22	2.98e-20	1.09e-20	12954/22339/20807/19274/21417/12292/108013/29819/18596/225600/170788/27060/14462/18128/20181/12831/23928/227731/241324/24136/13392/20687/22431/19672/12075/18986/12162/18514/329581/226641/18759/20482/14173/242022/23937/15257/14686/229759/320790/100121/21812/16476/18027/29876/13844/13836/654812/260305/66993/20423/14184/19126/213081/71521/18595/16542/17684/100710/15258/22346/12288/22158/15182/108841…	252
GO:1990778	protein localization to cell periphery	237/10211	402/28905	0.589552	1.66889	9.9812	2.39e-22	3.21e-20	1.17e-20	17356/269116/67268/104215/18189/12322/17919/246317/107975/67457/20411/16333/100503572/74998/71648/12296/20910/56508/241556/16500/18759/108058/109676/226744/56224/56374/269587/13844/13836/18762/11496/50791/84652/13483/80334/213081/13853/26414/19353/17761/81904/259300/233489/23859/101706/54376/11733/16795/67378/319481/16412/19340/11735/20840/93730/12361/279561/74053/16971/17846/14694/22416/13385/78…	237
GO:0110053	regulation of actin filament organization	180/10211	283/28905	0.636042	1.80049	10.0014	2.44e-22	3.21e-20	1.17e-20	66616/14158/260409/213556/18754/225288/245857/12333/27360/18761/277360/170643/13609/118449/73205/21754/21812/12345/72754/56378/13717/19353/245880/14489/109880/12332/19240/12386/28006/232906/52428/20430/18479/22411/20947/12721/66824/13043/102098/234094/50768/18186/235431/17127/68178/50875/110380/319277/67282/18016/17974/237860/320472/12985/18613/108100/382562/76820/16413/20259/12632/11845/14026/19…	180
GO:0032535	regulation of cellular component size	243/10211	415/28905	0.585542	1.65754	9.97147	2.56e-22	3.3e-20	1.21e-20	66616/22339/20807/271457/19280/13640/14158/260409/213556/18754/14309/225288/20358/71373/20496/17919/245857/12333/19211/66439/27360/667663/99152/17996/21960/214968/57138/277360/11538/12561/170643/404710/20351/18632/18049/65086/13841/26409/12345/22062/387201/26875/56378/13717/19353/243743/14489/12332/19240/20315/67774/232906/16534/20430/233489/18479/20947/12721/66824/13043/20497/104394/244667/18186…	243
GO:0061448	connective tissue development	197/10211	318/28905	0.619497	1.75365	9.98764	2.62e-22	3.32e-20	1.21e-20	18763/26416/12393/20807/21417/18596/329003/16889/30838/14462/18128/12831/227731/13392/20375/14043/22431/347740/72043/18019/12162/14683/81004/14173/70804/20429/17261/16905/11545/230103/21812/373864/18027/14916/12164/14184/17701/73121/18984/232685/12267/20678/243853/269941/67800/69121/20679/14175/14182/234356/16795/26383/67378/20340/17132/17386/12023/70661/17127/108153/70235/16969/58250/214855/1417…	197
GO:0042692	muscle cell differentiation	271/10211	476/28905	0.569328	1.61164	9.94438	2.96e-22	3.68e-20	1.34e-20	20997/26416/17691/18132/22339/20807/17929/21417/12292/225288/18596/69597/67655/58859/226041/67155/226101/226519/18569/74103/18128/20181/13805/17996/66860/22138/22431/67885/228785/347740/18019/20429/93840/16905/67220/77578/19221/108058/109676/19055/56376/68016/74777/242702/66993/20423/17701/22223/18595/74318/21388/232685/232174/108655/50501/20315/12527/15182/259300/243853/84506/17927/18479/20866/2…	271
GO:0007611	learning or memory	205/10211	335/28905	0.61194	1.73226	9.96314	3.2e-22	3.9e-20	1.42e-20	16440/224671/11596/77596/53901/20807/12227/18189/20983/67869/246317/18190/67979/19211/12290/11352/66860/21960/75786/17754/16176/57138/11538/26570/16497/12096/229521/11444/18049/242202/76376/16476/329934/13844/15565/18762/19699/11980/13853/13048/14371/19085/320127/109880/12288/78405/233489/18479/13491/210274/94109/382056/16795/18032/16412/12362/21337/214162/14829/27403/268354/98388/432572/17762/70…	205
GO:0007623	circadian rhythm	154/10211	232/28905	0.663793	1.87905	9.9353	4.85e-22	5.8e-20	2.12e-20	224671/17691/12916/225876/19211/12234/269254/269378/21969/14359/12457/11444/18049/17777/11545/230753/12854/11603/19046/26414/19047/16508/50501/15182/195646/13491/382056/11906/18646/12362/214162/12534/387285/211949/20669/11540/18143/103583/18432/18126/15902/59027/11622/116870/15904/18030/18212/219158/105689/19219/19013/56637/268903/50758/20473/75605/13653/66704/381413/246313/15378/192167/50754/246…	154
GO:0060541	respiratory system development	178/10211	281/28905	0.633452	1.79316	9.87437	8.05e-22	9.46e-20	3.45e-20	30957/17681/22339/20807/12654/13819/20522/14164/18596/320924/17126/16889/18128/20687/22431/14178/67996/18986/72007/51938/14173/26570/93840/99683/16842/320790/207920/52076/74178/74777/22062/20423/15285/14184/17701/18595/16542/74318/21388/20602/13047/26433/18590/75725/15258/21412/108655/22158/243853/52377/101706/101772/14182/15245/244653/68270/68790/50785/56351/16878/319939/14172/216725/20692/19401…	178
GO:0048562	embryonic organ morphogenesis	204/10211	335/28905	0.608955	1.72381	9.84817	9.34e-22	1.08e-19	3.94e-20	21331/20997/12005/12954/224796/12393/20807/17240/21417/72747/18998/17126/110796/225876/21416/14462/667663/18128/13805/241324/13392/20687/16658/245866/12162/14683/51938/20429/93840/15257/99683/320790/21812/18124/13844/13836/231070/20423/17701/213081/231252/18595/17684/19353/15258/15401/15404/21412/22158/17921/22411/504186/21676/14182/22295/68270/20586/114873/17127/11994/58250/327826/15110/22416/10…	204
GO:0150115	cell-substrate junction organization	85/10211	105/28905	0.809524	2.29158	9.79897	9.64e-22	1.09e-19	3.99e-20	18607/22339/13640/77057/19211/20411/226519/107581/16542/23790/19353/29875/13043/50768/18186/21838/235431/17127/13144/16971/26921/16416/16413/11845/109711/18708/19229/14083/14787/18810/17886/11482/16402/76707/13837/19877/11854/64930/19271/14260/19262/17926/11426/22417/108911/77569/19303/232227/12552/13518/244895/76499/11856/216560/11472/105352/21961/16398/12043/16774/212307/12821/11350/20779/20971…	85
GO:0018209	peptidyl-serine modification	197/10211	321/28905	0.613707	1.73726	9.81694	1.28e-21	1.43e-19	5.2e-20	18607/18763/12005/20815/26416/17164/22339/18754/18189/70425/12322/93687/19211/18761/667663/228012/215653/21969/58231/18759/18049/15257/108058/21812/242519/269582/20111/18762/15234/20817/215748/13853/231474/18125/17165/231876/15258/109880/78405/18479/18751/21951/546071/56527/12534/83946/76500/15185/103236/103136/16878/14694/22416/12569/217039/18750/268510/74370/108760/73086/20963/18193/18212/32832…	197
GO:0031400	negative regulation of protein modification process	258/10211	453/28905	0.569536	1.61223	9.7066	2.78e-21	3.04e-19	1.11e-19	224617/11596/18754/19264/19255/14682/117198/19211/227733/69601/57438/16176/215653/19281/18769/11538/170643/56417/56205/17096/73205/21754/63953/16476/67916/230738/67025/13844/18762/15234/215748/22223/13853/231474/19249/23790/21405/23980/18125/56715/15507/19085/21929/320365/15182/22185/14360/26365/171580/233328/20947/66824/20377/213539/382035/66917/12402/209743/19087/110532/237107/103136/327799/739…	258
GO:0090130	tissue migration	202/10211	333/28905	0.606607	1.71716	9.7282	2.83e-21	3.05e-19	1.11e-19	20997/12767/18607/11596/22339/20807/19274/18754/14164/328949/320924/19211/14645/14462/18128/69601/24136/14178/14173/20351/21754/21812/63953/16476/67916/18710/230738/13836/269608/20423/14181/70097/16542/21814/23790/20778/15507/19353/243362/108655/22346/67784/20315/26365/12721/14175/14182/78560/22341/16336/12927/12554/18186/16412/23871/15185/12822/21390/319939/26921/14172/723924/245827/20692/26397/…	202
GO:0090132	epithelium migration	201/10211	331/28905	0.607251	1.71899	9.72326	2.97e-21	3.15e-19	1.15e-19	12767/18607/11596/22339/20807/19274/18754/14164/328949/320924/19211/14645/14462/18128/69601/24136/14178/14173/20351/21754/21812/63953/16476/67916/18710/230738/13836/269608/20423/14181/70097/16542/21814/23790/20778/15507/19353/243362/108655/22346/67784/20315/26365/12721/14175/14182/78560/22341/16336/12927/12554/18186/16412/23871/15185/12822/21390/319939/26921/14172/723924/245827/20692/26397/11541/…	201
GO:0010001	glial cell differentiation	182/10211	293/28905	0.62116	1.75836	9.6427	6.65e-21	6.93e-19	2.53e-19	17356/12767/11596/171469/170788/77125/19211/226115/21416/18128/23928/11352/24136/13392/75786/14061/20732/16176/14173/12032/16842/63953/18027/13131/67916/22062/11496/19699/20423/14184/14357/245880/252875/20336/232232/20678/15182/243853/13626/23966/20679/101772/234094/16795/18032/76527/20586/235402/216049/11540/16971/16878/245944/18858/15902/217715/14634/15904/26564/18212/13838/16195/18424/17988/18…	182
GO:0003012	muscle system process	255/10211	449/28905	0.567929	1.60768	9.59114	7.98e-21	8.19e-19	2.99e-19	12767/18585/20807/277328/17929/21952/12292/83814/67655/19091/80906/12296/18128/22138/20192/228785/72043/22065/56458/16905/11444/14613/242202/108058/109676/21338/19055/56376/11545/18124/52076/18578/230738/74777/11603/109552/16511/11787/100705/18125/16508/109624/14489/108655/50501/12288/16485/20928/243853/16534/84506/17927/56484/18479/21676/12310/20277/13043/17930/16795/67378/21337/71544/216033/165…	255
GO:0048732	gland development	274/10211	491/28905	0.558045	1.5797	9.57497	8.61e-21	8.69e-19	3.17e-19	18763/18132/22339/20807/225341/14164/12583/20496/18596/17126/12333/19211/16889/20249/12234/18011/21416/326622/14462/18128/20181/26423/20687/22431/14178/12125/21817/16658/72043/12162/545486/18514/51938/14173/404710/192195/78908/16842/207920/21812/16476/20111/110351/13836/15234/20423/76943/17701/18595/21814/21405/17684/18590/17120/14842/21929/15258/109880/21412/16438/67784/22371/232906/18793/26365/…	274
GO:0010631	epithelial cell migration	199/10211	329/28905	0.604863	1.71223	9.60238	8.97e-21	8.91e-19	3.25e-19	12767/18607/11596/22339/20807/19274/18754/14164/328949/320924/19211/14645/14462/18128/69601/24136/14178/14173/20351/21754/21812/63953/16476/67916/18710/230738/13836/269608/20423/14181/70097/16542/21814/23790/20778/15507/19353/243362/108655/22346/67784/20315/26365/12721/14175/14182/78560/22341/16336/12927/12554/18186/16412/23871/15185/12822/21390/319939/26921/14172/723924/245827/20692/26397/11541/…	199
GO:0050678	regulation of epithelial cell proliferation	244/10211	426/28905	0.57277	1.62138	9.54909	1.21e-20	1.19e-18	4.34e-19	16153/11596/12393/22339/19274/21417/225341/14164/328949/214498/19211/21416/14645/14462/18128/353156/13805/69601/14178/67996/245866/58231/72043/11608/14173/380614/404710/207920/21812/18124/63953/16476/110351/387201/20423/14184/14181/16542/21814/21929/108655/16438/22346/20315/26365/26367/56312/20377/14182/22341/12560/12554/17127/83946/12530/12361/12822/327826/14172/20692/22416/11541/18612/16416/187…	244
GO:1903706	regulation of hemopoiesis	258/10211	457/28905	0.564551	1.59812	9.52532	1.42e-20	1.37e-18	5.01e-19	26416/16153/57261/57757/11596/14309/21417/65113/19264/269023/240354/19255/214498/21873/67155/14462/16169/11480/20375/22034/381305/22164/240873/215653/16658/67017/14683/72147/16842/19055/320404/17096/252838/100201/63953/16476/230738/67087/18762/66993/20423/14184/74734/14357/15507/108723/53621/109880/83408/65963/15404/232174/108655/78783/211651/93694/26365/14204/387168/56484/12142/17173/20377/59009…	258
GO:0006816	calcium ion transport	255/10211	451/28905	0.56541	1.60055	9.50004	1.8e-20	1.71e-18	6.26e-19	12767/18763/16440/277328/18754/12292/19264/12322/18596/69597/18797/12290/12296/12287/227731/14061/241556/20192/18796/16963/72699/22065/14173/11444/18049/68312/108058/109676/19055/65086/17096/320790/14579/242443/52076/76376/320508/18578/269587/74777/269615/109552/22393/116873/13853/18125/170756/83408/54368/16438/20315/12288/16439/81904/14360/16534/26557/20866/18751/54376/12721/13491/16453/12286/21…	255
GO:0070371	ERK1 and ERK2 cascade	218/10211	371/28905	0.587601	1.66336	9.50429	2e-20	1.88e-18	6.84e-19	12767/11596/22339/12654/14309/18189/11516/14164/19264/20358/18596/19255/19211/18128/107746/69601/11352/16176/20608/16963/14173/27218/14161/404710/18049/108058/17096/13841/63953/16476/11910/13844/18784/13836/18762/14184/215748/231252/18595/16542/18590/109880/93695/20315/232339/64654/109593/26365/26367/233571/504186/76954/66824/14175/19886/18186/27403/327826/16971/16878/114716/14172/171285/20290/18…	218
GO:0018105	peptidyl-serine phosphorylation	189/10211	310/28905	0.609677	1.72586	9.49618	2.41e-20	2.23e-18	8.14e-19	18607/18763/12005/20815/26416/17164/22339/18754/18189/70425/12322/93687/19211/18761/667663/228012/215653/21969/58231/18759/18049/15257/108058/21812/242519/269582/20111/18762/15234/20817/215748/13853/231474/18125/17165/231876/15258/109880/78405/18479/18751/21951/546071/56527/12534/83946/76500/15185/103236/103136/16878/14694/22416/12569/217039/18750/74370/73086/20963/18193/18212/328329/238871/20620…	189
GO:0007626	locomotory behavior	171/10211	273/28905	0.626374	1.77312	9.48559	2.84e-20	2.59e-18	9.44e-19	12005/224671/53901/11682/268980/18754/14309/271564/19211/12290/12287/11352/94229/21960/75786/76192/11444/18049/320790/13131/11496/19699/22223/319387/26414/56747/16508/15258/58799/20315/12288/243853/78405/78286/13491/210274/16795/12286/11906/22295/76524/11994/11540/14708/18143/17268/18858/13385/17762/15902/27386/116870/20238/13838/15212/17993/218756/12647/227331/170719/12614/58234/268860/14811/278…	171
GO:0030098	lymphocyte differentiation	272/10211	490/28905	0.555102	1.57137	9.4276	3.23e-20	2.9e-18	1.06e-18	16153/57261/57757/624681/12393/20807/17685/21417/14370/65113/19264/269023/240354/19255/27060/67155/16889/227525/14462/16169/11352/20687/20375/381305/22164/240873/16176/16658/277360/18514/21985/27218/20351/76022/16842/320404/252838/320790/21949/63953/242519/230738/18762/66993/20423/74734/14357/14371/15507/108723/21929/75725/109880/83408/232174/108655/211651/101142/18987/14204/387168/12144/12142/17…	272
GO:0043010	camera-type eye development	223/10211	383/28905	0.582245	1.6482	9.43806	3.53e-20	3.12e-18	1.14e-18	12954/22339/20807/19274/21417/12292/108013/18596/225600/170788/27060/14462/18128/20181/23928/227731/241324/24136/13392/20687/22431/19672/12075/18986/12162/329581/20482/14173/23937/15257/14686/320790/100121/21812/16476/18027/29876/13844/13836/654812/260305/66993/20423/14184/19126/213081/71521/18595/16542/17684/100710/15258/22346/12288/22158/15182/108841/232906/243853/72759/244152/12142/12826/23426…	223
GO:0099072	regulation of postsynaptic membrane neurotransmitter receptor levels	99/10211	133/28905	0.744361	2.10712	9.45792	3.61e-20	3.12e-18	1.14e-18	12322/246317/67979/227700/56508/18759/13858/100226/18762/11496/50791/26414/215114/50765/81904/23859/54376/13491/16412/17999/74053/13385/16416/54377/18164/72183/268566/18191/15519/59079/76108/12300/73340/13383/545156/56637/104015/20908/12388/20619/103967/26422/14745/65945/108086/170935/53324/232227/11771/269994/56216/13642/211323/17274/11487/17920/14735/94190/108155/71770/18163/20604/50873/228136/…	99
GO:0060828	regulation of canonical Wnt signaling pathway	161/10211	253/28905	0.636364	1.8014	9.46224	3.62e-20	3.12e-18	1.14e-18	12005/26416/19043/328949/70425/93687/67457/21888/14682/74493/12234/21416/18128/107746/69601/24136/320343/228357/58231/72043/11538/81004/14173/56458/100201/70122/19273/67087/260305/18647/20423/14184/14371/15182/233328/56484/22411/77938/20377/78560/21951/93960/74256/12560/21887/17127/83675/54644/23805/103236/13144/84035/22416/67181/217011/12842/450219/59036/19042/14634/621976/26564/50523/14180/7212…	161
GO:0030323	respiratory tube development	160/10211	251/28905	0.63745	1.80448	9.46061	3.69e-20	3.14e-18	1.15e-18	30957/22339/20807/12654/13819/20522/14164/18596/320924/17126/16889/18128/20687/14178/67996/72007/51938/14173/26570/93840/99683/207920/52076/74178/74777/22062/20423/14184/18595/16542/74318/21388/20602/13047/26433/18590/75725/15258/21412/108655/22158/52377/101706/14182/15245/68270/68790/50785/56351/16878/319939/14172/216725/20692/217351/14634/20238/11774/14180/22631/252973/12614/20465/30051/224727/…	160
GO:0001763	morphogenesis of a branching structure	159/10211	249/28905	0.638554	1.8076	9.45912	3.75e-20	3.15e-18	1.15e-18	12767/18763/16153/18132/22339/20807/381157/14164/20496/12234/18128/20181/13805/13392/22431/20732/14178/16176/21817/58231/12162/18514/11608/14173/20429/93840/16842/207920/13841/29876/13836/67087/68703/15234/20423/18595/16542/18590/21412/67784/20315/18479/12142/12826/94109/20377/14182/15245/58198/18186/327826/14025/54710/15478/18612/217325/238057/11622/14634/13614/252973/17869/12614/21380/13383/123…	159
GO:0007044	cell-substrate junction assembly	79/10211	98/28905	0.806122	2.28195	9.39499	4.33e-20	3.59e-18	1.31e-18	18607/22339/13640/77057/19211/20411/226519/107581/16542/23790/19353/29875/13043/50768/18186/21838/235431/17127/13144/16971/26921/16416/16413/109711/19229/14083/14787/18810/17886/11482/16402/76707/13837/19877/11854/64930/19271/14260/19262/17926/11426/22417/108911/77569/19303/12552/13518/244895/76499/11856/216560/11472/105352/21961/16398/12043/16774/12821/11350/20779/20971/18720/21894/21687/19247/1…	79
GO:0070372	regulation of ERK1 and ERK2 cascade	204/10211	343/28905	0.594752	1.68361	9.41285	4.76e-20	3.9e-18	1.42e-18	12767/11596/22339/12654/14309/18189/11516/14164/19264/20358/18596/19255/19211/18128/107746/69601/11352/16176/20608/16963/14173/27218/14161/18049/108058/17096/13841/63953/16476/11910/13844/18784/13836/18762/14184/215748/231252/18595/16542/18590/109880/93695/20315/232339/64654/109593/26365/26367/233571/504186/76954/66824/14175/19886/18186/27403/327826/16971/16878/114716/14172/171285/20290/18673/164…	204
GO:0010563	negative regulation of phosphorus metabolic process	239/10211	419/28905	0.570406	1.61469	9.36716	6.21e-20	4.95e-18	1.81e-18	11596/19264/19255/14682/19211/227733/69601/16176/215653/19281/18769/11538/170643/56417/56205/17096/11545/73205/21754/230163/63953/16476/67916/230738/13844/72269/18762/15234/231103/215748/22223/13853/231474/19249/23790/21405/23980/18125/56715/15507/66437/18590/19085/21929/11812/26365/171580/233328/29875/20947/56312/66824/20377/74747/12398/66917/12402/19087/110532/103136/73914/18016/16009/114716/14…	239
GO:0045936	negative regulation of phosphate metabolic process	239/10211	419/28905	0.570406	1.61469	9.36716	6.21e-20	4.95e-18	1.81e-18	11596/19264/19255/14682/19211/227733/69601/16176/215653/19281/18769/11538/170643/56417/56205/17096/11545/73205/21754/230163/63953/16476/67916/230738/13844/72269/18762/15234/231103/215748/22223/13853/231474/19249/23790/21405/23980/18125/56715/15507/66437/18590/19085/21929/11812/26365/171580/233328/29875/20947/56312/66824/20377/74747/12398/66917/12402/19087/110532/103136/73914/18016/16009/114716/14…	239
GO:0071805	potassium ion transmembrane transport	133/10211	198/28905	0.671717	1.90148	9.40709	6.36e-20	5.01e-18	1.83e-18	225030/20496/83814/246317/80906/16492/241769/57138/16500/77031/241794/16497/140493/109676/52076/76376/11603/16511/13483/16527/80334/72392/14693/16508/58799/16485/20928/16534/11944/16502/234076/16795/20497/66894/16412/16521/56379/214111/11735/17999/236727/279561/70357/16515/16517/217826/74571/12289/66092/20512/16512/13383/171286/269109/16522/211468/240444/16519/241528/56461/15168/24012/12373/56543…	133
GO:0021953	central nervous system neuron differentiation	139/10211	210/28905	0.661905	1.8737	9.39142	7.24e-20	5.64e-18	2.06e-18	12227/18189/215378/14682/19211/24136/94229/13392/11444/252838/78933/230676/13844/20423/15285/20239/654470/19353/14842/243743/14804/22158/20678/232906/384569/244152/14182/12286/18032/12404/244667/18186/72320/235402/110532/18293/22416/216965/18750/238057/15228/18080/18187/14634/15904/20745/18212/13838/18505/328365/227331/105689/14083/58234/13845/12978/78891/14179/16872/16917/21375/54485/329559/5633…	139
GO:0043434	response to peptide hormone	229/10211	399/28905	0.573935	1.62468	9.28617	1.31e-19	1.01e-17	3.68e-18	18607/26416/12445/14158/94224/104215/12583/12322/19255/12333/19211/20411/16333/14732/18761/109241/269275/16176/14683/11608/18805/18759/56458/12096/19055/11545/26409/230103/18124/230163/16451/18710/19268/70556/18762/231070/21814/18125/19353/109880/210973/232339/26365/26367/20430/16001/12877/18479/20278/20277/18751/16453/12927/75747/54721/17127/83946/171429/20588/235623/16370/216233/67972/16362/115…	229
GO:0014706	striated muscle tissue development	183/10211	301/28905	0.607973	1.72103	9.29367	1.47e-19	1.12e-17	4.09e-18	20997/26416/18712/17691/22339/20807/21952/225288/14164/18596/67655/226041/19211/74103/18128/20181/13805/17996/22138/22431/228785/14049/12162/14173/20429/16905/14613/13609/108058/16842/56376/320790/21812/68016/108000/63958/22062/20423/18595/21814/21388/17684/108655/15182/84506/17927/23966/18479/23828/20679/14182/20467/16795/16373/16412/57810/17127/12534/68861/17897/327826/17268/15110/22416/216850/…	183
GO:1901653	cellular response to peptide	204/10211	346/28905	0.589595	1.66901	9.25253	1.94e-19	1.45e-17	5.31e-18	18607/11596/14158/104215/12322/19255/19211/20411/16333/14732/18761/109241/16176/14683/11608/18759/56458/12096/19055/11545/26409/76959/230103/18124/16451/18710/19268/70556/18762/231070/66437/19353/232339/14360/26365/26367/20430/16001/12877/18479/20278/20277/18751/101772/16453/12286/12927/75747/54721/83946/171429/20588/16370/216233/67972/16971/16362/18604/18750/14527/17977/14245/72183/12192/19141/1…	204
GO:0050730	regulation of peptidyl-tyrosine phosphorylation	161/10211	256/28905	0.628906	1.78029	9.26793	2.01e-19	1.49e-17	5.45e-18	22339/13640/18754/19264/18596/19255/18011/11308/228357/240873/14178/11538/74012/242248/17096/13841/67916/18762/11603/15234/19699/22612/14184/231134/18595/18590/15182/14360/233328/29875/20377/16168/76527/18186/16412/12402/14460/50929/16878/18016/16362/22416/217039/56013/12985/16416/18613/18750/208092/12161/18003/20963/13838/218397/16195/18753/19229/11549/19219/16402/224105/51789/547253/11820/15975…	161
GO:0030324	lung development	157/10211	248/28905	0.633065	1.79206	9.25829	2.22e-19	1.63e-17	5.94e-18	30957/22339/20807/12654/13819/20522/14164/18596/320924/17126/16889/18128/20687/14178/67996/72007/51938/14173/26570/93840/99683/207920/52076/74178/74777/22062/20423/14184/18595/16542/74318/21388/20602/13047/26433/18590/75725/15258/21412/108655/52377/101706/14182/15245/68270/68790/50785/56351/16878/319939/14172/216725/20692/217351/14634/20238/11774/14180/22631/252973/12614/20465/30051/224727/21926/…	157
GO:0007160	cell-matrix adhesion	152/10211	238/28905	0.638655	1.80789	9.24933	2.44e-19	1.77e-17	6.46e-18	18607/22339/20807/13640/77057/58859/108101/19211/20411/12125/14161/12032/107581/230959/18762/16542/22288/23790/19353/27418/15404/29875/16408/13043/50768/12554/244667/18186/16412/53867/21838/235431/17127/12361/13144/16971/26921/50932/16407/78473/16416/18613/16413/109711/218397/18708/18074/19229/14083/14787/17886/11482/16402/76707/12053/16419/56637/13837/21844/81877/19877/225631/11854/241226/64930/…	152
GO:0043161	proteasome-mediated ubiquitin-dependent protein catabolic process	226/10211	394/28905	0.573604	1.62374	9.21316	2.5e-19	1.78e-17	6.49e-18	12005/20834/93687/83814/207521/66799/77125/12234/30838/26374/17754/17222/81004/19172/68053/226757/19359/67025/50762/230904/63958/320118/20423/59003/19822/52206/13853/50849/100494/231863/76788/56353/58799/232566/66245/233902/77987/69957/59009/20437/237353/66894/382035/12398/70348/211949/20588/636931/54644/23805/56371/327799/17846/103583/14694/66089/78896/18858/67128/57765/66313/70382/170930/217410…	226
GO:0007389	pattern specification process	270/10211	491/28905	0.549898	1.55664	9.19406	2.5e-19	1.78e-17	6.49e-18	20997/12005/210510/20807/17240/12227/21417/14164/74453/17126/110796/246102/225876/19726/546726/24087/11308/18128/13805/241324/24136/11480/13392/22138/228357/22431/240888/16658/245866/12162/18514/51938/14173/380614/93840/15257/16842/100121/21812/70122/72475/29871/67087/19699/66993/57434/20423/15285/17701/213081/71521/17765/21388/654470/17684/15258/15401/15404/21415/232174/22158/78405/18553/269941/…	270
GO:0003007	heart morphogenesis	179/10211	294/28905	0.608844	1.7235	9.21522	2.96e-19	2.08e-17	7.59e-18	20997/224640/18712/22339/20807/21952/17126/225876/67795/18569/14462/18128/20181/12831/13805/22138/228785/245866/12162/51938/20429/93840/14613/13609/99683/320790/21812/16476/20148/63958/66993/20423/107823/17701/71521/21814/21388/20602/13717/17684/19353/67784/20928/243853/22411/21676/50768/68270/18186/20586/17127/17130/17999/17897/15110/22416/75302/15902/22160/11622/15251/18187/109620/13614/17260/3…	179
GO:0060560	developmental growth involved in morphogenesis	177/10211	290/28905	0.610345	1.72775	9.20543	3.25e-19	2.26e-17	8.24e-18	17356/12767/240058/22339/20807/19280/13640/20983/14164/18998/20358/20496/83814/17919/396184/19091/19211/99152/18128/24136/21960/214968/54338/11538/12561/93840/12032/20351/18049/13609/65086/13841/73205/230103/116837/18762/20423/319974/243743/20315/81904/20430/29875/233489/18479/22411/110058/13043/20377/18032/93960/58198/244667/18186/16412/330914/20187/81907/15185/16971/14025/76901/22416/70834/1776…	177
GO:0030217	T cell differentiation	202/10211	343/28905	0.588921	1.6671	9.18558	3.48e-19	2.39e-17	8.74e-18	57261/624681/12393/20807/21417/14370/19264/269023/240354/19255/27060/67155/16889/14462/11352/20687/20375/381305/22164/240873/16176/16658/277360/20351/16842/320404/252838/320790/21949/63953/230738/18762/66993/20423/74734/14357/15507/108723/109880/83408/232174/108655/211651/14204/12144/12142/17173/59009/16453/16168/74256/14087/20586/214162/20588/20371/54644/21423/327799/22778/14025/16362/50932/2171…	202
GO:0051051	negative regulation of transport	272/10211	497/28905	0.547284	1.54923	9.12805	4.39e-19	2.99e-17	1.09e-17	215445/21463/12954/18999/18754/104215/11516/20983/65113/83814/14682/19211/16333/209630/18128/227738/269275/20375/192212/16176/18769/16500/56458/16497/229521/80281/68312/108058/19055/53378/14579/72519/73205/13844/15565/11603/109552/16511/231070/20423/57915/29867/18125/20239/56715/66437/16543/109880/58799/64654/11812/84506/20430/233489/50877/18751/12721/13491/20377/71597/66894/21337/11735/17999/695…	272
GO:0007416	synapse assembly	148/10211	231/28905	0.640693	1.81365	9.17622	4.66e-19	3.14e-17	1.15e-17	74762/14270/77596/19280/13640/18189/100042150/29819/18190/396184/19211/228357/53872/11538/228942/20351/11444/320747/56376/99633/53378/13841/19266/15569/13844/11603/26875/50791/19699/14405/319387/19249/13048/330222/14804/67784/210274/234267/16795/26364/330814/12286/12404/244682/216028/67703/12217/14406/22416/13385/56013/17762/18750/237979/18164/16981/238205/11845/217692/18191/18212/17260/18708/382…	148
GO:0009306	protein secretion	245/10211	438/28905	0.559361	1.58342	9.09308	6.51e-19	4.34e-17	1.58e-17	215445/277328/13640/17929/18754/11516/20983/20496/17126/27060/98170/14682/19726/16333/21416/213993/74998/14645/209630/18761/12290/13418/269275/56508/22138/14061/16176/21419/56406/16500/228942/14683/56458/69227/84112/14161/70093/56205/14613/20501/19055/17777/22249/192185/109552/26875/57915/21405/18125/170756/80885/20907/11769/19353/54161/16438/12288/16534/52377/20866/60510/18751/13491/101772/20377…	245
GO:0001503	ossification	267/10211	487/28905	0.548255	1.55198	9.07937	6.77e-19	4.46e-17	1.63e-17	268935/26416/12393/22339/27060/21416/18128/20181/11480/20687/228357/14043/22034/215653/12162/14683/18514/72007/14173/380614/12457/20429/17261/12096/16905/56417/13609/387155/19055/100201/26409/230103/93966/52076/12164/11647/13836/20148/67087/723848/387201/20423/14184/21814/73121/14371/12843/18634/232685/71982/64654/243853/269941/22411/69121/12310/233781/20377/14182/22341/234356/18032/26383/80707/1…	267
GO:0071692	protein localization to extracellular region	248/10211	445/28905	0.557303	1.5776	9.07508	7.51e-19	4.9e-17	1.79e-17	215445/277328/13640/17929/268977/18754/11516/20983/20496/17126/27060/98170/14682/19726/16333/21416/213993/74998/14645/209630/18761/12290/13418/269275/56508/22138/14061/16176/21419/56406/16500/228942/14683/56458/69227/84112/14161/70093/56205/14613/20501/19055/17777/22249/192185/109552/26875/57915/21405/18125/170756/80885/20907/11769/19353/54161/16438/12288/16534/52377/20866/60510/18751/13491/10177…	248
GO:0006813	potassium ion transport	151/10211	238/28905	0.634454	1.79599	9.11315	7.94e-19	5.13e-17	1.87e-17	225030/11516/20496/83814/246317/14682/80906/16492/241769/57138/16500/77031/241794/16497/140493/14613/109676/52076/76376/11603/16511/13483/16527/80334/72392/18125/14693/16508/58799/16485/20928/16534/11944/16502/234076/16795/20497/66894/16412/16521/56379/214111/11735/17999/236727/279561/70357/16515/18195/16517/217826/74571/12289/66092/19229/20512/16512/13383/171286/269109/16522/211468/240444/64930/…	151
GO:0046777	protein autophosphorylation	135/10211	206/28905	0.65534	1.85512	9.10306	9.12e-19	5.83e-17	2.13e-17	18712/17691/57261/17164/22339/14158/11682/19264/12322/18596/667663/215653/228785/15162/58231/74012/18049/108058/17096/13841/21754/17279/16476/18005/18595/16542/330177/17165/18590/231876/93695/14360/16001/29875/18479/19886/14182/22341/279561/13144/73914/380698/83813/50932/69131/18750/11302/20963/13838/56532/19229/14586/76108/14083/11479/26404/13845/224105/56637/12978/16452/65964/12388/58800/16590/…	135
GO:0035592	establishment of protein localization to extracellular region	245/10211	439/28905	0.558087	1.57982	9.04733	9.61e-19	6.09e-17	2.22e-17	215445/277328/13640/17929/18754/11516/20983/20496/17126/27060/98170/14682/19726/16333/21416/213993/74998/14645/209630/18761/12290/13418/269275/56508/22138/14061/16176/21419/56406/16500/228942/14683/56458/69227/84112/14161/70093/56205/14613/20501/19055/17777/22249/192185/109552/26875/57915/21405/18125/170756/80885/20907/11769/19353/54161/16438/12288/16534/52377/20866/60510/18751/13491/101772/20377…	245
GO:0007411	axon guidance	159/10211	255/28905	0.623529	1.76507	9.06923	1.12e-18	7.04e-17	2.57e-17	12767/30957/22339/13640/269116/19274/14587/18998/20358/225743/16782/226519/226251/14462/18128/23928/16574/214968/12162/12561/93840/20351/13841/13800/18124/13844/11603/19699/20423/15285/11787/19353/231876/243743/13848/108655/20315/232906/384569/20430/18186/244682/114873/11735/235472/20187/107934/13637/16971/53625/22416/12569/18612/238057/75847/319504/15228/18187/14026/14634/13614/13838/17260/18424…	159
GO:0003018	vascular process in circulatory system	158/10211	253/28905	0.624506	1.76783	9.06591	1.16e-18	7.2e-17	2.63e-17	11596/26361/22339/19274/11516/12333/21873/19091/16333/27360/24136/14043/11608/14161/14613/242202/14073/67087/20537/20657/16542/21814/18125/26433/12288/232906/20514/26365/207728/12310/233765/20277/67378/16412/21337/71544/17130/11540/21390/67972/16971/11541/109934/16413/11622/15251/12161/13614/320736/11549/14083/18810/93686/17250/12741/385643/12374/12411/21926/19877/14815/11551/19271/59030/69219/19…	158
GO:0010959	regulation of metal ion transport	241/10211	431/28905	0.559165	1.58287	9.01044	1.33e-18	8.21e-17	3e-17	12767/17691/18754/11516/12322/18596/83814/246317/14682/80906/12296/12287/14061/241556/14683/72699/22065/16497/18049/68312/108058/109676/19055/65086/17096/320790/14579/269513/52076/18578/269587/74777/11603/109552/16511/13483/22629/22393/215748/80334/116873/18125/170756/14693/83408/58799/16438/20315/12288/20928/14360/84506/16502/26557/20866/20277/12721/13491/16453/66894/16412/56379/21838/399548/117…	241
GO:0048813	dendrite morphogenesis	128/10211	193/28905	0.663212	1.8774	9.03874	1.61e-18	9.83e-17	3.59e-17	17356/224617/66515/29819/12322/83814/17919/19211/11308/99152/11352/228357/53872/228550/228662/67414/11444/19055/56376/19266/19268/13844/68703/19699/22629/13048/13047/19353/12386/14360/233071/233489/12286/18186/16412/52463/216049/17999/67095/15185/64451/12361/74053/66713/13385/50932/12569/56013/108100/59036/217692/94253/195208/218194/94245/13838/210293/76108/223254/93686/58234/13845/545156/56637/7…	128
GO:0097485	neuron projection guidance	159/10211	256/28905	0.621094	1.75817	9.00526	1.93e-18	1.17e-16	4.26e-17	12767/30957/22339/13640/269116/19274/14587/18998/20358/225743/16782/226519/226251/14462/18128/23928/16574/214968/12162/12561/93840/20351/13841/13800/18124/13844/11603/19699/20423/15285/11787/19353/231876/243743/13848/108655/20315/232906/384569/20430/18186/244682/114873/11735/235472/20187/107934/13637/16971/53625/22416/12569/18612/238057/75847/319504/15228/18187/14026/14634/13614/13838/17260/18424…	159
GO:0001933	negative regulation of protein phosphorylation	192/10211	326/28905	0.588957	1.6672	8.95375	2.6e-18	1.56e-16	5.69e-17	11596/19264/19255/14682/19211/227733/69601/16176/215653/19281/18769/11538/170643/56417/17096/73205/21754/63953/16476/67916/230738/13844/18762/15234/215748/22223/13853/231474/19249/23790/21405/23980/18125/56715/15507/19085/21929/26365/171580/233328/66824/20377/66917/12402/19087/110532/103136/73914/18016/16009/114716/14694/17974/16362/217039/320472/70834/80280/56013/71059/18613/18750/208092/16413/1…	192
GO:0061138	morphogenesis of a branching epithelium	145/10211	229/28905	0.633188	1.79241	8.89754	5.05e-18	2.99e-16	1.09e-16	12767/18763/16153/18132/22339/20807/381157/14164/20496/12234/18128/20181/13805/22431/20732/14178/21817/58231/12162/18514/11608/14173/93840/16842/207920/29876/13836/67087/15234/20423/18595/16542/18590/21412/67784/20315/18479/12826/94109/20377/14182/15245/58198/18186/327826/54710/15478/18612/217325/238057/11622/14634/13614/252973/17869/12614/21380/13383/12374/21926/16772/75605/18018/16973/18504/141…	145
GO:0044772	mitotic cell cycle phase transition	244/10211	442/28905	0.552036	1.56269	8.8105	7.03e-18	4.13e-16	1.51e-16	18763/57261/12445/70891/63955/13872/12322/107047/214498/67655/16319/226026/67155/19211/18761/99152/67857/104418/76464/68142/17222/75608/18514/12428/404710/108058/19055/12448/208768/214444/18027/108000/52276/269582/68592/18647/66993/107976/52206/237256/330177/56317/17120/12366/93695/77011/12144/244281/69957/18032/16412/20586/12534/50875/208583/12530/20588/636931/216166/21423/56371/327799/15574/680…	244
GO:0030177	positive regulation of Wnt signaling pathway	100/10211	141/28905	0.70922	2.00764	8.86445	7.22e-18	4.2e-16	1.53e-16	19043/329252/70425/17191/214498/98170/74493/11352/24136/320343/228770/72043/11538/81004/14173/16842/70122/20423/14184/14371/21929/58799/233328/77938/20377/78560/21951/93960/58198/12560/244667/20586/17127/103236/13144/22416/67181/217011/12842/59036/19042/26564/14180/219158/103978/13132/70790/66241/107351/14296/13645/66743/11426/192199/19664/56505/232560/27412/74996/11865/64297/22601/330938/235542/…	100
GO:0141091	transforming growth factor beta receptor superfamily signaling pathway	206/10211	359/28905	0.573816	1.62434	8.7975	9.04e-18	5.21e-16	1.9e-16	68799/12005/224640/268935/12393/268977/21417/269003/52662/17126/225743/14718/18569/21416/18128/13805/241324/24136/11480/269275/20375/21419/12162/65112/20482/213262/69585/16842/53378/11545/26409/21812/16476/18027/12164/50791/17701/16542/21814/17684/12843/15258/15182/18550/69121/101706/20377/69260/12560/20340/52463/80288/17127/17130/93836/16969/58250/14479/16971/114716/22416/22057/66313/217351/2380…	206
GO:0007178	transmembrane receptor protein serine/threonine kinase signaling pathway	222/10211	394/28905	0.563452	1.595	8.78866	9.13e-18	5.22e-16	1.91e-16	68799/12005/224640/268935/26416/12393/268977/21417/269003/52662/17126/225743/14718/18569/21416/18128/13805/241324/24136/11480/269275/20375/21419/12162/65112/20482/242083/213262/69585/16842/53378/11545/26409/21812/677884/16476/18027/12164/50791/17701/16542/21814/17684/12843/15258/15182/18550/69121/101706/20377/69260/12560/20340/52463/80288/17127/17130/93836/16969/58250/14479/16971/114716/22416/220…	222
GO:0061572	actin filament bundle organization	120/10211	180/28905	0.666667	1.88718	8.8243	1.01e-17	5.71e-16	2.09e-16	20807/68166/20411/18761/108897/11352/24136/13609/118449/21754/21812/72754/73121/13717/19353/109624/109880/67653/52428/18479/22411/20947/102098/234094/50768/234857/18186/235431/17127/68178/18016/76566/320472/108100/16413/109711/14026/68732/22349/218194/18708/19229/18826/227357/19219/14787/17886/58234/65970/76707/224105/16419/16423/11629/268970/11854/71653/64930/59030/17926/229474/14745/242687/2241…	120
GO:0050731	positive regulation of peptidyl-tyrosine phosphorylation	121/10211	182/28905	0.664835	1.882	8.82164	1.03e-17	5.78e-16	2.11e-16	22339/13640/19264/18011/11308/228357/240873/14178/11538/242248/17096/67916/11603/15234/19699/22612/14184/231134/18595/15182/14360/233328/29875/16168/76527/18186/16412/14460/16878/22416/56013/12985/16416/18613/12161/18003/20963/13838/218397/16195/19229/11549/19219/16402/224105/51789/547253/11820/21926/12978/56708/16452/14179/11477/12388/19271/98878/19246/50754/13645/21898/16975/16590/21802/18205/1…	121
GO:0090287	regulation of cellular response to growth factor stimulus	191/10211	327/28905	0.584098	1.65345	8.78275	1.08e-17	6.03e-16	2.2e-16	12005/224640/268935/12393/22339/268977/18189/21417/269003/14164/20358/320924/52662/21413/17126/225743/226101/14718/21416/14462/18128/13805/69601/241324/24136/21419/72043/76829/65112/20482/14173/213262/69585/18049/53378/19268/17701/14181/16542/21814/17684/15258/15182/20430/18550/69121/101706/18751/14175/20377/14182/78560/69260/22341/15245/12560/20340/18186/16412/52463/80288/17127/17130/93836/17999…	191
GO:0022604	regulation of cell morphogenesis	167/10211	276/28905	0.605072	1.71282	8.79416	1.09e-17	6.03e-16	2.2e-16	17356/12767/224617/240058/22339/66515/13640/67268/260409/104215/20983/29819/83814/17919/19211/71972/99152/227634/14061/53872/228550/54338/15162/67414/20351/67220/677884/19266/116837/19268/269587/13844/12345/74202/19699/16542/23790/13048/13047/19353/245880/27418/243743/67784/81904/232906/14360/20430/233489/23828/110058/12721/102098/50768/23837/80288/83946/12361/14163/67884/13144/54712/74053/18016/…	167
GO:0009100	glycoprotein metabolic process	203/10211	353/28905	0.575071	1.62789	8.77237	1.12e-17	6.16e-16	2.25e-16	328779/71367/225742/14376/77125/21416/20652/94229/14043/56846/72043/19288/93840/68563/26938/20447/381510/56374/20441/280645/50762/230904/15476/109154/26433/94192/194388/232313/78752/243853/18553/269941/233733/233781/195646/628779/17155/270049/234356/16453/16795/16168/53374/14241/52463/20443/13478/72077/108153/14460/60322/80294/27403/50785/58250/320011/432486/67569/269181/98388/53625/14584/54710/1…	203
GO:0042326	negative regulation of phosphorylation	201/10211	349/28905	0.575931	1.63033	8.75575	1.3e-17	7.06e-16	2.58e-16	11596/19264/19255/14682/19211/227733/69601/16176/215653/19281/18769/11538/170643/56417/17096/73205/21754/63953/16476/67916/230738/13844/18762/15234/231103/215748/22223/13853/231474/19249/23790/21405/23980/18125/56715/15507/19085/21929/26365/171580/233328/66824/20377/66917/12402/19087/110532/103136/73914/18016/16009/114716/14694/17974/16362/217039/320472/70834/80280/56013/71059/17762/18613/18750/2…	201
GO:0031032	actomyosin structure organization	141/10211	223/28905	0.632287	1.78986	8.75104	1.73e-17	9.33e-16	3.4e-16	20807/17929/225288/18596/226041/20411/18761/74103/24136/17996/22138/13821/404710/13609/226751/21754/21812/68016/269587/242702/72754/18595/13717/19353/109880/67653/15182/52428/29875/18479/22411/102098/234094/17930/50768/18186/16412/235431/17127/68178/50875/18016/360013/320472/16413/12632/14026/68732/13614/218194/17260/18708/140781/19229/19219/14787/18810/17886/76707/224105/16419/16423/268970/13823…	141
GO:0030100	regulation of endocytosis	196/10211	339/28905	0.578171	1.63667	8.71468	1.86e-17	9.92e-16	3.62e-16	66616/224671/11596/22339/72238/77057/20983/19264/83814/67979/19211/16169/107746/227738/75786/192212/15162/21817/19288/229521/19055/53378/72519/72685/110351/18784/50791/20239/20778/56715/215114/50765/27418/269774/11812/84506/233186/233489/50877/66824/13491/16168/12554/16412/12402/11735/17999/27403/16971/14694/22416/13385/18806/109934/360013/18195/16416/18750/217835/218038/94245/20963/66890/78771/2…	196
GO:0007517	muscle organ development	217/10211	385/28905	0.563636	1.59553	8.69396	2.02e-17	1.07e-15	3.91e-16	224640/26416/17681/12227/14236/21952/12292/225888/58859/24087/21416/18128/20181/13805/22138/22431/228785/347740/20482/14359/20429/93840/17261/16905/77578/13609/16842/19055/320790/21812/68016/16656/108000/11910/74777/63958/20423/15285/17701/21814/13717/17684/17425/232685/21412/232174/108655/243853/17927/101869/23828/56312/20467/16795/18032/11906/16412/12023/57810/80288/17127/17897/15185/110532/168…	217
GO:0051098	regulation of binding	206/10211	361/28905	0.570637	1.61534	8.69512	2.09e-17	1.1e-15	4.01e-16	224647/16153/57261/11596/17240/17126/98170/21416/14462/59022/227737/11352/22034/13589/58231/20568/19298/18049/15257/16842/19055/67459/73205/21812/72701/16476/19268/269587/67025/18005/67087/11603/109552/66993/20423/17701/74318/74585/15258/13848/13063/67784/68188/18793/75613/17927/12144/233744/54126/21951/16795/74256/213539/382035/244667/20586/57810/17127/69563/76500/14460/237107/16969/16971/16878/…	206
GO:0045787	positive regulation of cell cycle	205/10211	359/28905	0.571031	1.61646	8.68639	2.26e-17	1.18e-15	4.29e-16	18712/16153/57261/12445/13164/70891/18754/18596/214498/16319/226026/226151/16333/227937/76464/68142/108907/215387/12125/16176/18514/108058/16842/68053/12448/26409/230103/18124/52276/230861/20817/66993/17701/23980/56317/17684/17120/232944/16534/243979/404238/16001/101706/56312/69957/14182/74393/12145/12534/50875/83946/70235/12530/21423/73139/19401/18750/74370/71276/67241/15902/12487/15228/19363/19…	205
GO:0010639	negative regulation of organelle organization	219/10211	390/28905	0.561538	1.58959	8.66374	2.57e-17	1.33e-15	4.85e-16	21749/78798/213556/225288/67886/20983/107047/245857/12333/16319/74493/27360/66774/227634/57438/98956/76464/17754/13589/12162/269400/67414/100505386/16905/13609/11545/21754/214444/52276/12345/15234/14184/17120/14489/12332/19240/12386/74729/22594/52428/20947/56312/12721/102098/54126/21951/50768/235431/68178/50875/17758/15185/237107/110380/23805/327799/260315/74694/16878/78926/103677/237860/216965/2…	219
GO:0048872	homeostasis of number of cells	227/10211	408/28905	0.556373	1.57496	8.64435	2.92e-17	1.5e-15	5.47e-16	17356/12005/26416/22339/20807/13819/19255/27060/107975/67155/16889/107371/14732/14462/18128/11480/20687/83691/20375/381305/22164/12125/215653/16658/67017/20482/26570/56417/74383/14686/320404/17096/76959/230257/18578/18477/381560/59003/21814/20239/17684/108723/19353/21929/17761/12183/83408/22346/20514/84506/387168/56484/109594/20679/20277/12721/11733/16453/18032/74256/53374/20586/23871/214162/5087…	227
GO:0015833	peptide transport	201/10211	351/28905	0.57265	1.62104	8.6517	3.04e-17	1.55e-15	5.65e-16	21355/277328/13640/18754/11516/17126/27060/14682/19726/21416/213993/74998/14645/12290/269275/56508/14061/16176/21419/56406/16500/14683/26570/56458/69227/14161/70093/56205/20501/19055/320790/192185/109552/26875/57915/21405/18125/170756/20907/50765/19353/16438/12288/20866/60510/18751/101772/54126/20377/26383/17393/21337/330890/94353/14687/171429/12361/28240/19205/16971/16878/26921/78896/193034/3807…	201
GO:0035107	appendage morphogenesis	119/10211	180/28905	0.661111	1.87145	8.66788	3.7e-17	1.85e-15	6.76e-16	12393/225743/20689/14682/30838/18128/228357/12125/21419/245866/12162/14683/18514/380614/242022/20429/14613/16842/320790/68099/230103/18027/20423/17701/213081/231470/21405/21388/232174/12288/22158/15182/14175/14182/16795/58198/20586/70661/58250/16764/245944/22160/14634/26564/18740/14180/71175/252973/14119/16973/14179/16917/65964/381373/11695/14260/99377/56758/19165/242291/18845/56873/22421/16974/2…	119
GO:0035108	limb morphogenesis	119/10211	180/28905	0.661111	1.87145	8.66788	3.7e-17	1.85e-15	6.76e-16	12393/225743/20689/14682/30838/18128/228357/12125/21419/245866/12162/14683/18514/380614/242022/20429/14613/16842/320790/68099/230103/18027/20423/17701/213081/231470/21405/21388/232174/12288/22158/15182/14175/14182/16795/58198/20586/70661/58250/16764/245944/22160/14634/26564/18740/14180/71175/252973/14119/16973/14179/16917/65964/381373/11695/14260/99377/56758/19165/242291/18845/56873/22421/16974/2…	119
GO:1902105	regulation of leukocyte differentiation	209/10211	369/28905	0.566396	1.60334	8.62061	3.79e-17	1.88e-15	6.88e-16	16153/57261/57757/11596/14309/21417/65113/19264/269023/240354/19255/21873/67155/14462/16169/20375/22034/381305/22164/240873/215653/16658/14683/72147/16842/19055/320404/17096/252838/100201/63953/16476/230738/67087/18762/66993/20423/14184/74734/14357/15507/108723/109880/83408/65963/15404/232174/108655/211651/93694/26365/14204/387168/12142/17173/20377/59009/16453/234515/16168/74256/76527/14087/20586…	209
GO:0099504	synaptic vesicle cycle	144/10211	231/28905	0.623377	1.76464	8.6234	4.86e-17	2.4e-15	8.74e-16	66616/20975/224617/224671/271457/77057/18189/20983/338375/12322/17919/19211/12290/12287/20910/227801/56508/18805/229521/64051/22249/66290/72685/116837/242662/26875/50791/231290/74732/26431/20907/19085/66144/109880/20965/111173/22317/108124/76787/20430/64176/11775/233489/60510/18751/64933/11966/12286/12217/12361/12569/18750/11845/218038/94245/104069/75209/218503/238988/116838/18951/104015/226407/1…	144
GO:0016311	dephosphorylation	187/10211	322/28905	0.580745	1.64396	8.58802	5.39e-17	2.64e-15	9.63e-16	20975/19280/19274/19043/19264/18596/19255/67655/52036/245857/19211/70567/12234/67857/19281/14049/240892/320024/68307/242083/12096/56205/80281/19055/381511/72519/63953/19266/72685/67916/19268/19273/14050/11647/100072/242838/50791/19248/19046/13853/19249/74585/19047/320717/232078/97287/29875/20947/56420/76429/212111/50768/234515/11433/56318/12530/19205/77976/319468/319939/103583/79560/17974/67181/2…	187
GO:0006898	receptor-mediated endocytosis	164/10211	273/28905	0.600733	1.70054	8.59504	5.61e-17	2.73e-15	9.95e-16	66616/22339/72238/271457/77057/67979/16333/227700/20612/229521/214459/53378/72685/13858/12331/50791/20239/68421/56715/215114/50765/27418/269774/12527/81904/11812/26365/26367/84506/233274/233489/50877/54376/13491/13043/16412/12402/17999/81907/192188/16971/22416/13385/18806/18195/16416/54377/18750/15239/20969/217835/94245/20963/218503/20620/227333/13132/12300/27008/74775/51789/11820/104015/16443/38…	164
GO:0050867	positive regulation of cell activation	232/10211	421/28905	0.551069	1.55995	8.55365	5.97e-17	2.88e-15	1.05e-15	16153/57261/11596/15015/15039/14985/17685/19264/18596/240354/225888/67155/77125/14732/14462/18761/16169/11352/20375/22034/22164/16176/16963/18019/27218/73182/11444/242122/57257/16842/19055/320404/252838/18124/63953/20111/13844/18762/66993/20423/107823/77777/74734/57914/108723/11987/15505/13848/83408/54368/232811/16534/84506/14204/12144/12721/16408/66824/14182/16453/16168/74256/54721/20586/21838/2…	232
GO:1902905	positive regulation of supramolecular fiber organization	121/10211	185/28905	0.654054	1.85148	8.58675	7.12e-17	3.41e-15	1.24e-15	66616/14158/260409/18754/58859/18761/75786/13589/170643/118449/21754/21812/214444/72754/19353/245880/109880/20430/18479/22411/101706/20947/66824/13043/234094/18186/17127/260315/18016/17974/320472/12985/17762/108100/16413/20259/12632/328108/11845/14026/19720/68732/22349/13614/19229/13383/74117/16423/11820/81877/93689/64930/14260/17926/83679/14745/242687/22417/100986/22388/77569/320827/19303/66898/…	121
GO:0007163	establishment or maintenance of cell polarity	148/10211	240/28905	0.616667	1.74564	8.57279	7.19e-17	3.42e-15	1.25e-15	18763/68617/104215/12385/170788/27060/74998/209630/14462/11352/241324/75786/13589/18759/93840/16905/76816/68053/214444/18762/20423/19353/20336/232174/232288/13498/232906/74206/16001/23859/18479/22411/101706/244329/16412/69288/11735/17758/66713/103583/16897/13385/360013/217325/19157/11845/72823/193385/211673/223601/17886/64099/78885/76707/13383/56637/74117/16772/225638/107351/71653/16870/228543/58…	148
GO:0048738	cardiac muscle tissue development	167/10211	280/28905	0.596429	1.68835	8.5542	7.69e-17	3.63e-15	1.32e-15	20997/26416/18712/17691/22339/20807/21952/225288/14164/18596/67655/19211/74103/18128/20181/13805/17996/22138/22431/228785/12162/14173/20429/16905/14613/13609/108058/56376/320790/21812/68016/63958/22062/18595/21814/21388/17684/108655/15182/84506/17927/23966/18479/23828/20679/14182/20467/16795/16373/16412/12534/68861/17897/327826/17268/15110/22416/216850/19401/15902/22632/109620/13614/16468/18505/1…	167
GO:0022409	positive regulation of cell-cell adhesion	199/10211	349/28905	0.570201	1.61411	8.53041	8.15e-17	3.82e-15	1.39e-15	17356/57261/11596/15015/15039/14985/19264/240354/12333/67155/14732/14462/18761/11352/22034/22164/16176/16579/16963/12162/27218/14161/242122/16842/19055/320404/18124/63953/16451/67916/19273/110351/18762/66993/20423/74734/17684/108723/11987/15505/13848/83408/18793/26365/26367/14204/12144/12721/16408/66824/16453/16168/74256/54721/20586/23871/20443/21838/11735/54371/20588/20371/171285/17974/16362/224…	199
GO:0010810	regulation of cell-substrate adhesion	143/10211	230/28905	0.621739	1.76	8.55241	8.65e-17	4.02e-15	1.47e-15	22339/13640/74199/18754/225341/58859/19211/18128/56348/58231/277360/21754/107581/230959/18762/16542/22288/23790/140709/19353/109880/15404/29875/50768/12927/12554/244667/18186/16412/21838/235431/17127/12361/13144/16971/26921/50932/12842/78473/16416/16413/110616/68732/18003/20745/218397/13612/18708/19229/380924/13132/14083/17886/110253/14114/11482/16402/76707/20440/12053/56637/67896/320712/13837/19…	143
GO:0048588	developmental cell growth	171/10211	289/28905	0.591696	1.67495	8.52277	9.73e-17	4.49e-15	1.64e-15	17356/12767/240058/22339/20807/19280/13640/20983/18998/20358/83814/17919/67655/396184/19091/19211/99152/24136/21960/214968/54338/11538/12561/12032/20351/18049/108058/56376/65086/13841/73205/230103/116837/18762/319974/243743/108655/20315/81904/84506/20430/29875/233489/18479/110058/13043/18032/244667/18186/16412/330914/20187/81907/15185/16971/17268/14025/76901/14566/22416/70834/17762/80913/15982/18…	171
GO:0035265	organ growth	139/10211	222/28905	0.626126	1.77242	8.53846	9.84e-17	4.49e-15	1.64e-15	26416/18712/14164/18596/17126/67655/19211/21416/18128/20181/22138/22431/14178/12125/58231/14173/13609/108058/56376/230103/21812/52076/373864/242509/723848/22062/20423/76943/18595/16542/21814/100705/21388/17684/18984/17761/108655/232339/12288/15182/84506/23966/18479/14182/52357/17386/12534/68861/70235/56808/17268/19401/11622/22632/13614/16468/17260/387204/50523/14180/11549/20855/14083/19013/21380/…	139
GO:0006869	lipid transport	243/10211	447/28905	0.543624	1.53888	8.48598	9.87e-17	4.49e-15	1.64e-15	26361/170459/16891/66943/50771/329015/271564/16889/20652/99031/16176/20608/56491/54667/19299/11304/17777/74152/11520/100273/381560/100226/18784/26970/74114/20423/11980/231290/21405/19679/20778/66437/71720/28254/11812/16534/26365/26367/11982/18550/244152/56018/233810/73658/13491/319581/14081/14719/16816/67484/192663/11808/19660/24059/74486/27403/67331/320091/16971/16009/245944/17846/319767/78896/1…	243
GO:0106027	neuron projection organization	87/10211	120/28905	0.725	2.05231	8.53715	1.08e-16	4.89e-15	1.79e-15	17356/29819/17919/19211/16333/11352/66860/75786/53872/228550/17754/228880/67414/56376/13844/19699/13048/14360/233071/16001/13043/72320/216049/15185/64451/12361/66713/13385/12569/56013/108100/217692/19141/18003/94245/13838/210293/58234/14811/13845/545156/56637/74117/320712/11820/21844/13367/103967/192167/16975/243725/22421/232560/232975/11487/12323/26556/18163/66725/226016/14810/241514/271639/1254…	87
GO:0021537	telencephalon development	168/10211	283/28905	0.59364	1.68046	8.50171	1.17e-16	5.23e-15	1.91e-15	17356/12767/74762/14270/20807/19280/11682/12227/67199/20689/19211/69601/24136/13392/21960/20511/228662/14359/26570/12032/16842/320790/18124/13131/230676/13844/15565/22062/19699/20423/23790/654470/20602/77053/19353/243743/11922/20315/16485/15182/22594/233064/244152/244329/14182/16795/18032/58198/67378/244667/67703/57810/19823/20187/81907/71137/18016/18293/22416/216850/23879/12569/15902/15228/18080…	168
GO:0006887	exocytosis	219/10211	394/28905	0.555838	1.57345	8.47029	1.22e-16	5.43e-15	1.98e-15	18607/21463/442827/17916/18999/271457/20983/12322/17919/107371/74998/12290/12287/18128/20910/56508/20375/241556/15162/99371/16500/14161/229521/64051/67495/17096/53378/73205/22249/18124/116837/242662/109658/26875/27278/74732/26431/56715/20907/20336/109880/20965/12288/111173/22317/108124/74463/76787/243979/404238/171580/64176/18479/60510/110058/18751/12721/320714/12286/19340/14460/12361/100503659/6…	219
GO:0051017	actin filament bundle assembly	116/10211	176/28905	0.659091	1.86574	8.51419	1.3e-16	5.76e-15	2.1e-15	20807/68166/20411/18761/108897/11352/24136/13609/118449/21754/21812/72754/13717/19353/109624/109880/67653/52428/18479/22411/20947/102098/234094/50768/234857/18186/235431/17127/68178/18016/320472/108100/16413/109711/14026/68732/22349/218194/18708/19229/18826/227357/19219/14787/17886/58234/65970/76707/224105/16419/16423/11629/268970/11854/64930/59030/17926/229474/14745/242687/22417/77569/19303/1408…	116
GO:0043583	ear development	156/10211	258/28905	0.604651	1.71163	8.48566	1.4e-16	6.13e-15	2.24e-15	17164/224796/21417/72747/18998/110796/14462/667663/18128/12125/16658/14173/242022/93840/107650/99683/320790/207920/18124/22283/13844/231070/20423/14184/17701/213081/231252/13047/19353/17921/244152/504186/14182/18032/17132/22295/235312/11994/110380/22416/109934/15228/16450/14634/193385/17828/13614/26564/13838/218756/18424/14180/71175/17869/110253/12614/21380/71446/18504/14179/241226/329628/12814/2…	156
GO:0042886	amide transport	215/10211	386/28905	0.556995	1.57672	8.43057	1.7e-16	7.4e-15	2.7e-15	21355/277328/13640/18754/11516/17126/27411/27060/14682/19726/21416/213993/74998/14645/12290/269275/56508/14061/16176/21419/56406/16500/14683/26570/56458/69227/14161/70093/56205/20501/19055/320790/11828/192185/109552/26875/57915/21405/18125/170756/20907/50765/19353/16438/12288/20866/60510/18751/101772/54126/20377/26383/17393/21337/330890/94353/14687/171429/12361/28240/19205/16971/16878/26921/78896…	215
GO:0040013	negative regulation of locomotion	205/10211	364/28905	0.563187	1.59425	8.43236	1.74e-16	7.53e-15	2.75e-15	17356/14270/11596/20807/19274/269003/12385/328949/20358/19255/52662/77125/19091/19211/14462/18128/353156/227733/13805/69601/24136/269275/214968/19281/228880/14173/74012/20351/69296/21812/63953/19273/29876/18600/50791/20423/21814/23790/21388/56715/17684/19353/243362/109880/15404/259302/20315/15182/22411/13491/20377/50768/69260/20467/18186/52463/21838/20187/110532/170942/21390/260315/117600/16971/1…	205
GO:0009914	hormone transport	227/10211	413/28905	0.549637	1.5559	8.40948	1.92e-16	8.26e-15	3.02e-15	215445/442827/277328/13640/18754/11516/17126/27060/14682/19726/21416/213993/74998/14645/14462/12290/227737/11480/269275/56508/14061/16176/21419/56406/16500/14683/545486/56458/69227/14161/70093/56205/20501/19055/17096/320790/192185/109552/26875/57915/21405/18125/170756/80885/20907/50765/19353/16438/12288/64654/20866/60510/18751/101772/54126/20377/14182/26383/21337/330890/94353/14687/12361/28240/19…	227
GO:0060348	bone development	148/10211	242/28905	0.61157	1.73122	8.44217	2.04e-16	8.74e-15	3.19e-15	20997/26416/12393/19264/21873/23972/16889/14043/72043/14683/20429/17261/12096/26409/230103/52076/373864/242509/11647/20148/723848/231070/14184/107823/17701/16542/73121/17684/18984/18590/18634/71982/232174/108655/22158/269941/233328/233781/14175/244329/234356/16795/18032/20340/17386/11433/70661/108153/70235/21859/14172/20692/212627/216892/76566/12842/237928/19401/26399/75302/22160/71375/14634/1216…	148
GO:0002764	immune response-regulating signaling pathway	264/10211	497/28905	0.531187	1.50367	8.37076	2.3e-16	9.78e-15	3.57e-15	18607/17164/624681/15015/19280/20834/14158/18754/19264/93687/240354/19255/100502841/23825/19211/16889/17087/74998/14462/107746/69601/67857/104418/22034/381305/18019/72699/242122/57257/17096/11545/26409/18124/18578/320640/230622/242627/230623/230738/384059/100340/74585/246729/100535/56715/108723/22217/21929/67705/109880/108655/12267/320407/232790/14360/232944/16534/18751/66824/73945/74256/12927/12…	264
GO:0046879	hormone secretion	223/10211	405/28905	0.550617	1.55867	8.36803	2.7e-16	1.14e-14	4.16e-15	215445/442827/277328/13640/18754/11516/17126/27060/14682/19726/21416/213993/74998/14645/14462/12290/227737/11480/269275/56508/14061/16176/21419/56406/16500/14683/56458/69227/14161/70093/56205/20501/19055/17096/320790/192185/109552/26875/57915/21405/18125/170756/80885/20907/50765/19353/16438/12288/64654/20866/60510/18751/101772/54126/20377/14182/26383/21337/330890/94353/14687/12361/28240/19205/169…	223
GO:0030099	myeloid cell differentiation	265/10211	500/28905	0.53	1.50031	8.34041	2.91e-16	1.22e-14	4.46e-15	26416/22339/20807/13819/14309/65113/19255/214498/27060/21873/77125/16889/107371/14218/14462/11308/11480/20687/20375/22034/215653/56406/16658/67017/14683/545486/72147/56417/16842/19055/320404/17096/100201/76959/230257/16476/230721/13836/67087/723848/59003/14184/21814/17684/19353/12183/53621/83408/71982/15404/54368/108655/93694/232790/20514/26365/233328/56484/20679/11733/20377/16795/234515/16168/18…	265
GO:0003002	regionalization	242/10211	448/28905	0.540179	1.52912	8.34184	3.1e-16	1.29e-14	4.72e-15	20997/12005/210510/20807/17240/12227/14164/74453/17126/110796/246102/225876/19726/546726/24087/11308/18128/13805/241324/24136/11480/13392/22138/228357/22431/240888/16658/245866/18514/51938/14173/380614/93840/15257/16842/100121/21812/70122/72475/29871/67087/19699/66993/57434/20423/15285/17701/213081/71521/17765/654470/17684/15258/15401/15404/21415/232174/22158/78405/18553/269941/13626/22411/20377/…	242
GO:0033002	muscle cell proliferation	166/10211	281/28905	0.590747	1.67227	8.36939	3.35e-16	1.39e-14	5.07e-15	26416/18712/16153/11596/22339/14164/18596/58859/14682/19091/19211/18569/21416/18128/20181/22034/21817/14173/17261/13609/108058/26409/21812/18124/16476/74777/67087/22062/15234/20423/100689/21814/21388/17684/21929/26408/108655/12267/15182/16534/16001/23966/18479/233571/13491/14182/16168/12554/13433/12534/68861/21859/327826/16009/18673/16416/18750/15902/59027/15251/13614/16468/18295/78689/17260/1870…	166
GO:0071375	cellular response to peptide hormone stimulus	173/10211	296/28905	0.584459	1.65447	8.36463	3.38e-16	1.39e-14	5.07e-15	18607/14158/104215/12322/19255/19211/20411/16333/14732/18761/109241/16176/14683/11608/18759/56458/12096/19055/11545/26409/18124/16451/18710/19268/70556/18762/231070/19353/232339/26365/26367/20430/16001/12877/18479/20278/20277/18751/16453/12927/75747/54721/83946/171429/20588/16370/216233/67972/16362/18604/18750/14527/17977/14245/12192/13614/56278/18708/18753/239126/14083/19387/209039/56637/21926/1…	173
GO:0048041	focal adhesion assembly	68/10211	87/28905	0.781609	2.21256	8.37128	3.49e-16	1.43e-14	5.22e-15	18607/22339/13640/77057/19211/20411/107581/16542/23790/19353/29875/13043/50768/18186/21838/235431/17127/13144/16971/26921/16413/109711/19229/14083/14787/17886/11482/76707/13837/19877/11854/64930/19271/14260/19262/17926/11426/22417/108911/77569/19303/12552/244895/76499/11856/216560/11472/105352/16398/12043/11350/20779/20971/18720/21687/19247/19272/110829/110279/11465/22330/218952/18606/94175/22635…	68
GO:0034765	regulation of monoatomic ion transmembrane transport	205/10211	366/28905	0.560109	1.58554	8.33183	3.83e-16	1.56e-14	5.69e-15	18754/83814/246317/27060/80906/12296/13830/14061/72699/22065/16497/13040/18049/68312/108058/109676/19055/17096/320790/14579/52076/18578/74777/13844/11603/109552/19699/16511/13483/22629/215748/80334/116873/18125/14693/17992/83408/58799/12288/20928/14360/11944/84506/16502/20866/12721/13491/66894/16412/16521/56379/21838/399548/11735/17999/69563/20840/279561/100503659/17846/70357/16515/193003/16416/7…	205
GO:0003205	cardiac chamber development	127/10211	200/28905	0.635	1.79754	8.3647	4.12e-16	1.66e-14	6.07e-15	12767/20807/268977/381157/21952/67795/14462/18128/20181/13805/12162/20429/93840/14613/109676/320790/21812/20148/63958/66993/107823/21814/21388/17684/67784/12142/22411/207728/59288/58198/18186/20586/17130/17897/327826/16971/15110/15902/11622/15251/18187/109620/17260/140781/14180/252973/74868/21380/19876/18018/14179/11477/54485/99377/12814/19664/17906/319757/12154/16974/16523/16576/211323/102636514…	127
GO:0010632	regulation of epithelial cell migration	151/10211	250/28905	0.604	1.70979	8.33027	4.86e-16	1.95e-14	7.13e-15	18607/11596/22339/19274/18754/14164/328949/320924/19211/14645/14462/18128/69601/14178/14173/20351/63953/16476/67916/230738/13836/20423/14181/70097/16542/21814/23790/15507/19353/243362/108655/26365/14175/14182/78560/22341/16336/12927/18186/23871/15185/12822/21390/26921/14172/723924/20692/26397/11541/192197/16416/18750/11818/16413/30955/11845/15251/19141/14026/22349/17260/20620/19270/19229/20855/14…	151
GO:0002757	immune response-activating signaling pathway	258/10211	486/28905	0.530864	1.50275	8.26099	5.54e-16	2.21e-14	8.07e-15	18607/17164/624681/15015/19280/20834/18754/19264/93687/240354/19255/100502841/23825/19211/16889/17087/74998/14462/107746/69601/67857/104418/22034/381305/18019/72699/242122/57257/17096/11545/26409/18124/18578/320640/230622/242627/230623/230738/384059/100340/74585/246729/100535/56715/108723/22217/21929/67705/109880/108655/12267/320407/14360/232944/16534/18751/66824/73945/74256/12927/12362/21838/203…	258
GO:0048736	appendage development	133/10211	213/28905	0.624413	1.76757	8.30978	6.18e-16	2.43e-14	8.88e-15	12393/225743/20689/14682/30838/18128/228357/12125/228770/21419/245866/12162/14683/18514/380614/26570/242022/20429/14613/16842/320790/68099/230103/18027/20423/17701/213081/231470/21405/21388/232174/12288/22158/15182/14175/14182/16795/58198/20586/70661/58250/16764/84035/245944/19401/22160/14634/26564/18740/14180/71175/252973/14119/16973/14179/16917/65964/381373/11695/14260/99377/71492/56758/68259/1…	133
GO:0060173	limb development	133/10211	213/28905	0.624413	1.76757	8.30978	6.18e-16	2.43e-14	8.88e-15	12393/225743/20689/14682/30838/18128/228357/12125/228770/21419/245866/12162/14683/18514/380614/26570/242022/20429/14613/16842/320790/68099/230103/18027/20423/17701/213081/231470/21405/21388/232174/12288/22158/15182/14175/14182/16795/58198/20586/70661/58250/16764/84035/245944/19401/22160/14634/26564/18740/14180/71175/252973/14119/16973/14179/16917/65964/381373/11695/14260/99377/71492/56758/68259/1…	133
GO:0051656	establishment of organelle localization	263/10211	498/28905	0.528112	1.49497	8.23453	6.71e-16	2.63e-14	9.59e-15	18607/18763/16580/442827/70891/21749/78798/20983/68166/17919/27060/622554/16319/107371/66439/213993/20910/16574/76464/108907/70612/228785/13589/75608/16905/229521/214459/226751/17096/68053/53378/14579/76959/22249/21754/18124/214444/116837/78933/108000/52276/18221/18005/230917/18762/26875/27278/22223/12617/56715/77053/17120/20336/54161/67774/243979/404238/11775/233489/17921/101706/110033/244329/64…	263
GO:0022411	cellular component disassembly	262/10211	496/28905	0.528226	1.49529	8.22301	7.36e-16	2.86e-14	1.05e-14	78798/213556/77057/67886/100502841/329015/226519/27360/71648/227634/269254/13805/269275/17754/75608/80877/13040/76959/21812/209131/11520/242557/72685/12345/230895/66993/73472/21405/231659/66437/19353/70381/76366/76788/14489/12332/57436/108124/16801/171580/16001/78610/20947/320878/77987/13043/270058/74747/16412/17386/20586/23871/66317/12534/50875/244962/17758/20588/16578/15185/110380/23805/54712/2…	262
GO:0010721	negative regulation of cell development	186/10211	326/28905	0.570552	1.6151	8.25457	7.54e-16	2.92e-14	1.07e-14	57757/22339/19280/12227/11516/171469/20983/12385/20358/269023/19255/21873/19211/18128/13392/21960/228357/14061/381305/22164/240873/214968/16176/16579/16658/12162/72147/20351/19055/17096/13841/230103/63953/13131/230738/13844/20423/22629/14184/50849/14357/73121/15507/65963/15404/93694/26365/17173/20377/16453/234515/18186/21838/235402/235472/20187/20371/18016/14025/16362/22416/193034/76566/57765/194…	186
GO:0045444	fat cell differentiation	160/10211	270/28905	0.592593	1.67749	8.2661	7.7e-16	2.96e-14	1.08e-14	12005/26416/18712/77596/22339/106565/329003/225791/20249/21416/74186/21419/58231/12162/81004/72007/12457/56458/100201/230103/18124/63953/230738/231070/18595/20602/232339/68952/20377/26383/67378/17127/17130/15185/16969/211739/22416/75302/217410/14245/15902/59036/12192/81703/13386/15904/12224/71175/66270/223435/56637/21926/224792/63856/20668/240396/59030/228790/71492/229227/97064/20341/16600/384061…	160
GO:0006979	response to oxidative stress	214/10211	388/28905	0.551546	1.5613	8.22663	8.4e-16	3.21e-14	1.17e-14	224617/12954/53901/277328/14158/13819/171469/13872/18596/23825/12333/269254/11990/207182/26570/56458/11545/22590/18124/16476/18477/230738/74777/15234/20657/18595/21405/69568/15507/21929/26408/108655/211651/15182/14360/22594/59047/56484/75747/11808/15185/28240/625249/66628/14694/216850/18806/18604/18750/67452/15251/53618/14281/68020/75512/13614/51791/26914/78771/69590/80795/18753/71412/56532/11026…	214
GO:0051146	striated muscle cell differentiation	198/10211	353/28905	0.560907	1.5878	8.21219	9.98e-16	3.79e-14	1.38e-14	20997/26416/17691/22339/20807/17929/12292/225288/18596/67655/226041/74103/18128/20181/17996/66860/22138/22431/67885/228785/347740/18019/20429/16905/67220/77578/19221/108058/19055/56376/68016/74777/242702/20423/17701/18595/74318/21388/232685/232174/108655/20315/12527/15182/259300/243853/84506/17927/18479/20866/23828/20679/17930/16795/16373/16412/12362/12023/57810/12175/50875/15185/327826/17268/224…	198
GO:0002429	immune response-activating cell surface receptor signaling pathway	175/10211	303/28905	0.577558	1.63493	8.21133	1.1e-15	4.17e-14	1.52e-14	624681/15015/18754/19264/240354/19255/19211/16889/17087/74998/14462/107746/69601/104418/22034/381305/18019/72699/242122/57257/17096/26409/18124/18578/320640/230622/242627/230623/230738/74585/246729/100535/56715/108723/22217/21929/109880/108655/12267/320407/14360/16534/18751/74256/12927/21838/20371/246177/78473/12487/12477/14762/11845/217715/22031/12231/20963/17260/69368/18708/238871/12143/16423/8…	175
GO:1903522	regulation of blood circulation	161/10211	273/28905	0.589744	1.66943	8.21338	1.15e-15	4.33e-14	1.58e-14	11596/26361/277328/13819/67795/80906/27360/12290/12296/12287/11608/20429/14161/14613/242202/109676/21338/52076/18578/14073/230738/11603/109552/16511/74318/23980/18125/21388/16508/12288/20928/23828/16373/16412/71544/216033/16521/399548/17130/17897/21390/67972/193034/18750/11622/15251/12313/109620/13614/18708/238871/12289/387204/140781/11549/20855/208727/74868/93686/54615/13383/12374/11820/21926/11…	161
GO:0003015	heart process	151/10211	252/28905	0.599206	1.69622	8.20391	1.3e-15	4.84e-14	1.77e-14	12767/13819/21952/83814/67795/80906/12290/12296/12287/22138/14043/20429/14613/242202/108058/109676/21338/52076/18578/230738/11603/109552/16511/74318/23980/18125/21388/19353/16508/12288/20928/14360/23828/16373/216033/16521/399548/17897/26397/193034/110809/18750/26399/12313/109620/13614/17129/18708/238871/12289/387204/140781/11549/20855/208727/74868/54615/13383/21926/20265/97064/12373/56543/19165/1…	151
GO:2000146	negative regulation of cell motility	188/10211	332/28905	0.566265	1.60297	8.1667	1.47e-15	5.47e-14	2e-14	17356/14270/11596/20807/19274/269003/12385/328949/52662/77125/19091/19211/14462/18128/353156/227733/13805/69601/24136/269275/214968/19281/228880/14173/74012/69296/21812/63953/19273/29876/18600/50791/20423/21814/23790/21388/56715/17684/19353/243362/109880/15404/259302/20315/15182/22411/13491/20377/50768/69260/20467/52463/21838/110532/170942/21390/260315/117600/16971/16009/109934/16666/11818/16413/…	188
GO:0030336	negative regulation of cell migration	182/10211	319/28905	0.570533	1.61505	8.16375	1.54e-15	5.7e-14	2.08e-14	17356/14270/11596/20807/19274/269003/328949/52662/77125/19091/19211/18128/353156/227733/13805/69601/24136/269275/214968/19281/228880/14173/74012/69296/21812/63953/19273/29876/18600/50791/20423/21814/23790/21388/56715/17684/19353/243362/109880/15404/259302/20315/15182/22411/13491/20377/50768/69260/20467/52463/21838/110532/170942/21390/260315/117600/16971/16009/109934/16666/11818/16413/52592/238247…	182
GO:0043405	regulation of MAP kinase activity	110/10211	168/28905	0.654762	1.85348	8.19954	1.6e-15	5.86e-14	2.14e-14	30957/12005/26382/11596/22339/14370/14164/19264/18596/69601/24136/22034/16176/72699/14173/93840/242202/17096/26409/63953/22223/70097/231474/330177/18590/26408/26365/18479/13491/20377/14182/76527/73914/14172/16706/80280/69131/26399/15239/217410/30955/13614/94245/20963/51791/13838/18753/26404/19876/26407/19252/12411/81877/21926/24066/14869/26412/11551/68082/19271/19419/19246/99470/13645/21898/23089…	110
GO:0048639	positive regulation of developmental growth	136/10211	221/28905	0.615385	1.74201	8.1837	1.62e-15	5.91e-14	2.16e-14	17356/12767/26416/240058/18712/22339/20807/13640/20983/83814/17919/14732/99152/18128/22431/54338/11538/12561/14173/18049/65086/320790/116837/11603/74318/21814/100705/21388/20315/81904/84506/17927/20430/16001/233489/18479/110058/14182/67378/244667/18186/330914/12534/56808/16971/22778/14025/22416/17762/80913/217715/22349/13614/17260/14180/19219/71175/116838/21380/13383/56637/18736/13508/14815/14297…	136
GO:0098727	maintenance of cell number	135/10211	219/28905	0.616438	1.745	8.17905	1.69e-15	6.12e-14	2.23e-14	18999/269003/214498/226026/67155/13006/21416/68975/74016/20375/12162/56458/93840/77578/76804/230594/74777/14184/16826/17765/109880/21415/211651/21679/15182/243842/233064/56484/21676/17173/14175/15568/244329/20377/14182/69260/18032/58198/20586/52463/80288/13209/235497/20588/26896/170942/72068/74203/16878/450219/23989/57376/52592/238247/71175/69790/17869/94112/21380/210982/16973/225895/18504/13711/…	135
GO:0060047	heart contraction	145/10211	240/28905	0.604167	1.71026	8.16596	1.78e-15	6.4e-14	2.34e-14	12767/13819/21952/83814/67795/80906/12290/12296/12287/22138/14043/20429/14613/242202/108058/109676/21338/52076/18578/230738/11603/109552/16511/74318/23980/18125/21388/16508/12288/20928/23828/16373/216033/16521/399548/17897/26397/193034/110809/18750/26399/12313/109620/13614/17129/18708/238871/12289/387204/140781/11549/20855/208727/74868/54615/13383/21926/20265/12373/56543/19165/13615/20544/230899/…	145
GO:0070374	positive regulation of ERK1 and ERK2 cascade	145/10211	240/28905	0.604167	1.71026	8.16596	1.78e-15	6.4e-14	2.34e-14	12767/11596/22339/12654/14309/18189/11516/14164/19264/18596/19211/18128/107746/11352/16176/20608/16963/14173/27218/14161/18049/108058/16476/18784/18762/14184/18595/16542/18590/109880/93695/20315/64654/233571/76954/66824/14175/18186/27403/16971/14172/171285/20290/18673/16416/18750/19229/11549/70086/17886/26404/12374/11820/12978/14179/19419/76089/50754/13645/21898/18780/83397/107607/18584/211323/13…	145
GO:0009101	glycoprotein biosynthetic process	168/10211	289/28905	0.581315	1.64557	8.15172	1.8e-15	6.41e-14	2.34e-14	328779/71367/225742/77125/21416/20652/94229/14043/56846/93840/68563/26938/20447/381510/56374/20441/280645/15476/109154/26433/94192/194388/232313/78752/243853/269941/233733/233781/195646/628779/270049/234356/16453/16795/16168/53374/14241/52463/20443/13478/72077/14460/60322/80294/27403/50785/58250/320011/67569/269181/98388/53625/14584/54710/15478/56321/20445/268510/75847/53618/108760/217734/211673/…	168
GO:0002768	immune response-regulating cell surface receptor signaling pathway	179/10211	313/28905	0.571885	1.61888	8.13608	1.93e-15	6.86e-14	2.5e-14	624681/15015/14158/18754/19264/240354/19255/19211/16889/17087/74998/14462/107746/69601/104418/22034/381305/18019/72699/242122/57257/17096/26409/18124/18578/320640/230622/242627/230623/230738/74585/246729/100535/56715/108723/22217/21929/109880/108655/12267/320407/232790/14360/16534/18751/74256/12927/21838/20371/246177/78473/12487/12477/14762/11845/217715/22031/12231/20963/17260/69368/18708/238871/…	179
GO:0030072	peptide hormone secretion	183/10211	322/28905	0.568323	1.60879	8.11905	2.16e-15	7.64e-14	2.79e-14	277328/13640/18754/11516/17126/27060/14682/19726/21416/213993/74998/14645/12290/269275/56508/14061/16176/21419/56406/16500/14683/56458/69227/14161/70093/56205/20501/19055/320790/192185/109552/26875/57915/21405/18125/170756/20907/50765/19353/16438/12288/20866/60510/18751/101772/54126/20377/26383/21337/330890/94353/14687/12361/28240/19205/16971/16878/26921/78896/380714/18126/74370/15251/13614/18300…	183
GO:0051495	positive regulation of cytoskeleton organization	124/10211	197/28905	0.629442	1.7818	8.13752	2.43e-15	8.55e-14	3.12e-14	66616/14158/260409/18754/27360/18761/75786/13589/170643/118449/21754/21812/214444/72754/19353/245880/109880/20430/18479/22411/101706/20947/66824/13043/234094/18186/17127/260315/18016/17974/320472/12985/17762/108100/16413/20259/12632/328108/11845/14026/13424/19720/68732/22349/13614/19229/13383/74117/16423/93689/225523/64930/14260/17926/83679/76123/14745/242687/22417/100986/22388/77569/320827/19303…	124
GO:0007159	leukocyte cell-cell adhesion	238/10211	445/28905	0.534831	1.51399	8.07561	2.46e-15	8.61e-14	3.14e-14	57261/11596/15015/15039/14985/65113/19264/269023/240354/19255/12333/108101/67155/19211/14732/14462/18761/11352/57438/22034/381305/22164/240873/16176/20343/16963/12162/94212/27218/242122/242202/16842/19055/320404/18124/63953/230738/18784/26970/18762/66993/20423/237256/74734/14357/15507/17120/108723/11987/15505/13848/83408/93695/319655/20315/26365/14204/12144/12721/16408/66824/17173/16453/16168/742…	238
GO:0051216	cartilage development	137/10211	224/28905	0.611607	1.73132	8.12075	2.61e-15	9.07e-14	3.31e-14	18763/26416/12393/20807/21417/30838/14462/13392/14043/72043/18019/12162/14683/14173/20429/17261/230103/21812/373864/18027/12164/14184/17701/73121/18984/20678/269941/69121/20679/14175/14182/234356/67378/20340/17132/17386/12023/70661/17127/108153/70235/16969/58250/214855/14172/15110/76566/12842/19401/18750/212712/17182/15251/14634/12161/13614/18295/26564/18740/17129/17260/14180/20855/12153/83925/18…	137
GO:0002064	epithelial cell development	146/10211	243/28905	0.600823	1.70079	8.10777	2.77e-15	9.57e-14	3.49e-14	17356/12767/18607/12954/18132/22339/19280/13819/14309/15488/21873/19726/18128/107746/22431/16176/12075/77595/373864/29876/13836/387201/14184/16542/26433/19353/94192/17761/74206/12142/207728/19886/72333/104394/244653/20586/12822/327826/22344/19401/18613/319710/238247/15251/12161/13610/238871/16195/20855/12224/252973/18810/12741/81879/12737/30051/21926/20473/19877/225631/228790/622434/76089/70737/1…	146
GO:0051056	regulation of small GTPase mediated signal transduction	145/10211	241/28905	0.60166	1.70316	8.10134	2.92e-15	1e-13	3.66e-14	18596/93687/71085/18128/107746/99326/241308/69601/11352/227801/228357/104418/99371/18049/108058/226751/320404/13844/110351/11603/19699/231134/26431/56715/319974/243362/320127/232201/232906/74206/102098/50768/18186/16412/71544/57810/12402/102442/12175/68178/319939/26921/83813/19157/30955/56784/11845/217692/193385/211673/71704/11549/223513/223601/105841/12053/19876/240057/268970/24066/107351/73728/…	145
GO:0048771	tissue remodeling	133/10211	216/28905	0.615741	1.74302	8.10088	3.09e-15	1.06e-13	3.86e-14	22339/13819/14309/170788/27060/12333/16889/22034/215653/21817/13040/14613/14686/13609/19055/320790/100201/230103/13836/723848/14184/21814/21405/13717/19353/93695/71982/232790/243853/26365/84506/233328/20377/234515/19340/11433/13637/16971/16878/319939/109934/18126/353047/16416/18750/11622/15251/13386/20963/17260/19229/19219/11482/21380/56637/320712/12411/19877/12978/16973/14179/54485/12578/19664/3…	133
GO:0016050	vesicle organization	202/10211	365/28905	0.553425	1.56662	8.05141	3.36e-15	1.14e-13	4.17e-14	19725/67864/20983/67180/338375/53611/58244/12287/20910/24136/269338/75608/99371/77031/56491/18759/27218/229521/57257/214459/99683/53378/71801/67652/76959/22249/66290/116837/100226/18784/231070/74732/72392/192232/23790/20907/11769/232664/66144/71982/111173/22317/11775/233489/17921/78610/60510/12721/64933/320714/11966/110380/19205/319277/216238/214105/13385/360013/353047/208092/382562/20969/217517/…	202
GO:0051054	positive regulation of DNA metabolic process	182/10211	321/28905	0.566978	1.60499	8.0556	3.52e-15	1.19e-13	4.35e-14	22339/21749/17685/225280/78656/19264/18596/68166/225888/67155/74493/226151/18761/68379/227867/22431/68142/22164/14049/269400/12428/14173/108058/11545/252838/67459/16476/66233/14050/78806/18005/15234/66993/107976/107823/17165/19353/381760/74729/12267/232811/22594/59047/16001/12144/319604/233875/17314/19076/14182/21951/234344/73945/234857/20586/12534/20588/56351/16009/18143/66713/68067/22416/69583/…	182
GO:0043254	regulation of protein-containing complex assembly	241/10211	453/28905	0.532009	1.506	8.02234	3.66e-15	1.23e-13	4.49e-14	66616/22339/14158/21749/260409/18754/225288/67886/93687/245857/12333/226151/27360/227634/20910/69601/75786/240873/67885/12125/15162/13589/277360/170643/229521/26409/22249/214444/72685/116837/12345/74202/67087/18762/19822/56378/13717/20907/19353/15893/67705/14489/12332/19240/58799/54343/13854/108124/232944/75613/20430/18479/101706/12721/66824/13043/54126/16816/50875/16578/15185/237107/260315/71769…	241
GO:0002790	peptide secretion	186/10211	330/28905	0.563636	1.59553	8.0413	3.86e-15	1.29e-13	4.71e-14	277328/13640/18754/11516/17126/27060/14682/19726/21416/213993/74998/14645/12290/269275/56508/14061/16176/21419/56406/16500/14683/56458/69227/14161/70093/56205/20501/19055/320790/192185/109552/26875/57915/21405/18125/170756/20907/50765/19353/16438/12288/20866/60510/18751/101772/54126/20377/26383/17393/21337/330890/94353/14687/12361/28240/19205/16971/16878/26921/78896/193034/380714/18126/74370/1525…	186
GO:0060996	dendritic spine development	92/10211	134/28905	0.686567	1.94351	8.09069	3.88e-15	1.29e-13	4.71e-14	17356/14270/19280/29819/12322/68166/17919/19211/18011/53872/228550/57138/228880/67414/56376/242443/329934/13844/19699/17165/13048/330222/19353/15182/233071/18479/244667/216049/15185/64451/12361/66713/17974/13385/12569/56013/108100/11845/217692/94245/13838/17260/20620/210293/13196/58234/13845/224105/545156/74117/320712/21844/16443/239985/14815/103967/192167/14745/16975/243725/232227/22421/232560/1…	92
GO:0050863	regulation of T cell activation	221/10211	408/28905	0.541667	1.53333	8.01848	4.02e-15	1.33e-13	4.87e-14	57261/11596/15015/15039/14985/21417/65113/19264/269023/240354/19255/67155/19211/14732/14462/18761/11352/57438/22034/381305/22164/240873/16176/16963/94212/27218/242122/242202/16842/19055/320404/252838/63953/230738/18784/26970/18762/66993/20423/237256/74734/14357/15507/17120/108723/11987/15505/109880/13848/83408/93695/232174/211651/26365/14204/12144/12142/109594/12721/16408/66824/17173/59009/16453/…	221
GO:1902107	positive regulation of leukocyte differentiation	133/10211	217/28905	0.612903	1.73499	8.03197	5.22e-15	1.71e-13	6.25e-14	16153/57261/11596/19264/240354/67155/14462/16169/20375/22034/22164/14683/72147/16842/19055/320404/252838/100201/63953/16476/67087/18762/66993/20423/74734/83408/14204/16168/74256/76527/20586/20588/20371/16878/22778/16362/19401/57376/16416/18750/74370/75302/15902/12192/14281/13386/15519/14634/18003/20963/26564/11774/328365/13655/12053/56637/80859/239985/21926/20668/12978/228361/19419/74614/18534/12…	133
GO:1903708	positive regulation of hemopoiesis	133/10211	217/28905	0.612903	1.73499	8.03197	5.22e-15	1.71e-13	6.25e-14	16153/57261/11596/19264/240354/67155/14462/16169/20375/22034/22164/14683/72147/16842/19055/320404/252838/100201/63953/16476/67087/18762/66993/20423/74734/83408/14204/16168/74256/76527/20586/20588/20371/16878/22778/16362/19401/57376/16416/18750/74370/75302/15902/12192/14281/13386/15519/14634/18003/20963/26564/11774/328365/13655/12053/56637/80859/239985/21926/20668/12978/228361/19419/74614/18534/12…	133
GO:0050708	regulation of protein secretion	187/10211	333/28905	0.561562	1.58965	7.99852	5.3e-15	1.73e-13	6.32e-14	215445/277328/13640/17929/18754/20983/20496/27060/98170/14682/19726/16333/21416/14645/209630/18761/12290/13418/269275/56508/22138/14061/16176/21419/56406/16500/14683/56458/14161/56205/14613/20501/19055/22249/192185/109552/57915/18125/170756/80885/19353/16438/12288/16534/20866/60510/18751/13491/101772/20377/22341/26383/17386/330890/94353/14687/11540/12361/28240/19205/16971/26921/16897/380714/36001…	187
GO:0071559	response to transforming growth factor beta	151/10211	255/28905	0.592157	1.67626	8.01648	5.4e-15	1.75e-13	6.4e-14	12005/268977/21417/269003/52662/17126/14718/13805/24136/269275/20375/16963/65112/20482/53378/11545/26409/21812/16476/12164/22612/21814/17684/12843/15258/20678/15182/14360/16001/18550/20679/69260/12560/11906/20340/80707/13433/52463/80288/214162/17127/17130/93836/16969/58250/14479/16971/114716/66313/217351/72183/52592/238247/19042/53618/12192/14281/17129/17260/328365/75901/50523/13132/14083/19013/1…	151
GO:0071902	positive regulation of protein serine/threonine kinase activity	106/10211	162/28905	0.654321	1.85223	8.03918	5.54e-15	1.79e-13	6.54e-14	30957/12005/26382/18712/11596/22339/12445/70891/18189/14370/14164/19264/18596/69601/24136/22034/16176/14173/93840/242202/26409/70097/330177/18590/26408/26365/18479/21676/13491/14182/76527/68861/76500/14172/26399/30955/13614/20963/13838/239126/26404/19876/26407/21926/26412/11551/68082/19419/19246/76089/99470/13645/21898/16590/18205/12444/269881/80982/17002/26396/16145/26398/14367/21934/66725/71751…	106
GO:0060485	mesenchyme development	178/10211	314/28905	0.566879	1.6047	7.96261	7.2e-15	2.32e-13	8.45e-14	18132/11596/22339/66515/20358/52662/17126/19211/546726/18569/21416/14462/18128/20181/13805/69601/241324/24136/22431/214968/16176/12162/93840/20351/16842/53378/21812/242509/67525/20423/17701/21814/23790/21405/21388/17684/231858/20336/21412/15182/18793/22411/21676/20377/14182/68790/234865/18186/80288/17127/17999/54644/80294/21859/114716/15110/22416/76566/12842/22160/15251/18187/12192/13614/22409/13…	178
GO:0033500	carbohydrate homeostasis	171/10211	299/28905	0.571906	1.61894	7.95087	8.09e-15	2.59e-13	9.45e-14	11596/277328/13640/18754/19255/16333/21416/213993/74998/12290/109241/56406/16500/56458/69227/84112/12096/20501/19055/22249/14916/192185/109552/231103/22393/57915/231549/21405/170756/246729/100535/20602/17425/19353/232339/12288/56484/16001/101772/94109/12286/26383/15275/75747/330890/20586/94353/14933/16971/26921/14694/380714/18604/14377/74370/14527/68938/68837/15251/241070/76487/18708/12289/17886/…	171
GO:0030534	adult behavior	120/10211	191/28905	0.628272	1.77849	7.97788	8.31e-15	2.63e-13	9.61e-14	12005/224671/11682/18189/18190/19211/11352/20511/76192/26570/11444/18049/11545/320790/18124/13131/11496/22223/231290/56747/18125/11669/330222/15258/20315/12288/243853/78405/26557/13491/210274/12286/67378/22295/11994/14406/18858/11443/17762/15902/18191/217843/20238/13838/71816/17993/12647/227331/11495/170719/19013/58234/268860/18951/545156/11820/14297/64930/12298/20265/15376/18507/18386/110935/108…	120
GO:0048754	branching morphogenesis of an epithelial tube	120/10211	191/28905	0.628272	1.77849	7.97788	8.31e-15	2.63e-13	9.61e-14	12767/18763/18132/22339/20807/381157/14164/20496/12234/18128/13805/22431/58231/12162/18514/11608/14173/93840/16842/207920/29876/13836/67087/20423/18595/16542/21412/67784/20315/18479/12826/94109/15245/58198/18186/54710/15478/18612/238057/11622/14634/13614/17869/12614/21380/13383/12374/21926/16772/75605/18018/16973/18504/14179/11477/54485/15376/329628/12977/13645/22417/19303/319757/16974/17313/1665…	120
GO:0019827	stem cell population maintenance	131/10211	214/28905	0.61215	1.73285	7.95269	9.55e-15	3.01e-13	1.1e-13	18999/269003/214498/226026/67155/13006/21416/68975/74016/20375/12162/56458/93840/77578/76804/230594/14184/16826/17765/109880/21415/211651/21679/15182/243842/233064/56484/21676/17173/14175/15568/244329/20377/14182/69260/18032/58198/20586/52463/80288/13209/235497/20588/26896/170942/72068/74203/16878/450219/23989/57376/52592/238247/71175/69790/17869/94112/21380/210982/16973/225895/18504/13711/17391/…	131
GO:0046883	regulation of hormone secretion	189/10211	339/28905	0.557522	1.57822	7.91459	9.86e-15	3.09e-13	1.13e-13	215445/277328/13640/18754/11516/27060/14682/19726/21416/14645/12290/11480/269275/56508/14061/16176/21419/56406/16500/14683/56458/69227/14161/56205/20501/19055/320790/192185/109552/57915/21405/18125/170756/80885/50765/19353/16438/12288/64654/20866/60510/18751/101772/54126/20377/14182/26383/21337/330890/94353/14687/12361/28240/19205/16971/16878/16009/26921/78896/14566/380714/18126/74370/15251/12161…	189
GO:0098742	cell-cell adhesion via plasma-membrane adhesion molecules	130/10211	212/28905	0.613208	1.73585	7.94751	9.97e-15	3.11e-13	1.14e-13	26416/74762/16153/19280/13640/19274/18189/13507/53601/170788/545370/241324/241568/16579/20343/19281/104010/12561/19266/13131/19268/230868/50791/319387/330222/21929/14804/26365/26367/23966/16408/72333/330814/12404/12560/22295/12554/244682/270120/67703/114873/235472/11994/107934/245827/18613/237979/68764/319504/238205/12565/23836/12614/16402/11877/12737/58998/13837/19876/13508/75599/17196/665700/11…	130
GO:0035264	multicellular organism growth	140/10211	233/28905	0.600858	1.70089	7.93893	1.02e-14	3.15e-13	1.15e-13	20496/69597/225876/74493/14732/21416/227731/11352/109241/94229/20511/11990/347740/57138/14683/81004/320790/230103/22590/14916/74178/29876/57434/20239/232685/20751/232339/13498/28254/20277/19647/16795/18032/20437/26383/67378/68790/70661/11994/56808/110532/216233/22778/18858/19401/14377/217325/12192/19141/217843/13386/22349/238871/227331/71175/252973/18810/209039/13383/18736/11820/20473/319924/1429…	140
GO:0048705	skeletal system morphogenesis	155/10211	265/28905	0.584906	1.65573	7.92549	1.05e-14	3.24e-13	1.18e-13	20997/18763/12005/26416/12393/22339/17240/21417/18596/17126/22682/13392/14043/12162/14683/99929/20429/30953/17261/230103/21812/373864/11647/20148/231070/14184/17701/213081/18595/73121/17684/18984/18634/15401/15404/232174/22158/20678/269941/20679/14175/20377/234356/15245/18032/20340/80707/17386/11433/12023/114873/70661/17127/20187/70235/58250/14172/76566/217011/12842/237928/19401/212712/75302/2216…	155
GO:0000280	nuclear division	240/10211	454/28905	0.528634	1.49644	7.87971	1.07e-14	3.28e-13	1.2e-13	16580/74377/66515/13164/70891/21749/78798/18596/68166/107047/67655/23825/622554/16319/19211/16333/13006/76464/68142/108907/215387/12125/16176/13589/75608/17865/12162/68053/12448/76959/230103/214444/18027/52276/18221/230861/18005/12537/22629/14184/17701/12617/23980/56317/77053/17120/110958/232174/211651/71981/16001/12877/101706/110033/69957/234094/69260/18032/20437/14087/234857/74393/12534/83946/3…	240
GO:0034504	protein localization to nucleus	188/10211	337/28905	0.557864	1.57918	7.90412	1.07e-14	3.28e-13	1.2e-13	224647/26416/12385/18969/77125/16333/21416/14645/18761/18128/227699/30934/227720/68379/26423/14061/18769/58231/16905/56417/229603/19055/11545/67459/21754/22590/16451/66233/230738/67025/230917/20423/231103/17701/13853/29867/77053/16543/320727/14360/77938/15568/53325/234865/54721/72565/12534/83946/27403/16969/74203/18016/67181/110809/11640/12842/217127/80280/16211/11622/15519/14634/13614/20963/1870…	188
GO:0001764	neuron migration	128/10211	208/28905	0.615385	1.74201	7.93756	1.08e-14	3.3e-13	1.21e-13	12767/224617/30957/74762/22339/20807/14587/20358/12322/19091/14462/11308/69601/76816/56079/13131/19699/15285/23924/11787/319387/319974/19353/18634/12386/20315/243853/14360/233064/234267/59009/16795/74747/244667/18186/270120/330914/67703/20669/107934/12569/17762/212712/22160/15228/18187/15519/195208/218194/20745/18212/17260/328365/74195/71175/14083/12614/239719/56637/71653/54422/16917/11899/19302/…	128
GO:0006936	muscle contraction	182/10211	324/28905	0.561728	1.59012	7.89477	1.17e-14	3.56e-13	1.3e-13	12767/20807/277328/17929/21952/12292/83814/19091/80906/12296/22138/20192/228785/72043/11444/14613/242202/108058/109676/21338/52076/18578/230738/11603/109552/16511/11787/18125/16508/109624/50501/12288/16485/20928/243853/12310/20277/13043/17930/16795/67378/21337/71544/216033/16521/399548/50875/17897/20840/21390/67972/56012/245944/11749/26397/11541/544791/11443/193034/110809/18750/26399/12313/109620…	182
GO:0043406	positive regulation of MAP kinase activity	77/10211	107/28905	0.719626	2.0371	7.94314	1.2e-14	3.62e-13	1.32e-13	30957/12005/26382/11596/22339/14370/14164/19264/18596/69601/24136/22034/16176/14173/93840/242202/26409/70097/330177/18590/26408/26365/18479/13491/14182/76527/14172/26399/30955/13614/20963/13838/26404/19876/26407/21926/26412/11551/68082/19419/19246/99470/13645/21898/16590/18205/269881/26398/14367/21934/66725/71751/13616/56426/14125/18439/14254/54324/14056/18213/16337/17319/23963/17311/13649/320207…	77
GO:0051090	regulation of DNA-binding transcription factor activity	212/10211	391/28905	0.542199	1.53484	7.8695	1.27e-14	3.8e-13	1.39e-13	20997/18712/16153/17691/11596/77596/20807/14158/268973/12322/240354/19211/16333/21416/18761/69601/20375/22034/22164/240873/16176/15162/18514/18759/18049/69296/19055/74735/67916/230594/230738/67525/67087/109552/19699/21814/108723/21929/15258/11746/211651/111173/381810/15182/16001/70461/73845/20679/56312/66824/382056/319555/18032/74256/66894/14087/20586/94353/20371/21423/16969/73914/17846/171285/15…	212
GO:0008361	regulation of cell size	135/10211	223/28905	0.605381	1.7137	7.9072	1.32e-14	3.94e-13	1.44e-13	22339/20807/19280/13640/14309/20358/71373/20496/17919/19211/99152/21960/214968/57138/11538/12561/404710/20351/18049/65086/13841/26409/22062/387201/19353/243743/14489/20315/232906/16534/20430/18479/13043/20497/104394/244667/18186/330914/20187/279561/16971/14025/22416/17762/74370/80913/11622/15982/217715/15519/210108/13614/239126/97998/58234/11827/239667/171286/56637/74117/22129/13508/14297/20562/7…	135
GO:0042593	glucose homeostasis	170/10211	298/28905	0.57047	1.61487	7.88527	1.32e-14	3.94e-13	1.44e-13	11596/277328/13640/18754/19255/16333/21416/213993/74998/12290/109241/56406/16500/56458/69227/84112/12096/20501/19055/22249/14916/192185/109552/231103/22393/57915/231549/21405/170756/246729/100535/20602/17425/19353/232339/12288/56484/16001/101772/94109/12286/26383/15275/75747/330890/20586/94353/14933/16971/26921/14694/380714/18604/14377/74370/14527/68938/68837/15251/241070/76487/18708/12289/17886/…	170
GO:0007162	negative regulation of cell adhesion	190/10211	342/28905	0.555556	1.57265	7.87341	1.33e-14	3.95e-13	1.44e-13	16153/17916/18132/11596/15015/15039/14985/22339/13640/65113/19264/20358/269023/19255/19091/19211/18128/11352/57438/21960/20375/381305/22164/240873/94212/242122/242202/13131/230738/13844/18784/26970/230959/20423/237256/23790/14357/15507/17120/21929/243743/83408/93695/15404/67784/20315/12527/26365/14204/20947/17173/50768/16453/12927/12554/11433/114873/235431/213208/11540/20371/12361/54712/16971/180…	190
GO:0062012	regulation of small molecule metabolic process	211/10211	389/28905	0.542416	1.53546	7.85809	1.38e-14	4.08e-13	1.49e-13	17691/26361/14913/18754/170459/14164/19255/12642/20411/16333/21416/140858/78830/228026/67885/16176/74450/26570/56458/12096/11545/230027/18124/230163/226856/72269/69116/100198/231070/231103/672284/100705/21405/18125/320717/20602/18984/66437/17425/58246/232339/11812/26365/26367/67800/233571/56312/71780/71597/12286/74747/12398/192663/11808/235623/14933/16969/16009/103836/11541/18126/18604/16010/7437…	211
GO:0009314	response to radiation	237/10211	448/28905	0.529018	1.49753	7.84376	1.41e-14	4.14e-13	1.51e-13	26416/12954/17691/14913/225028/17685/17688/13872/19264/170788/246317/227525/14462/12290/11352/66860/21353/94229/26374/75786/20511/68142/67068/26570/11444/16447/14686/11545/208768/22590/14050/12371/63958/57434/107976/19046/19822/26414/19047/109880/211651/12288/108841/77011/12144/22173/446101/20377/408022/382056/16795/16412/214162/72565/68026/17999/12530/27403/268354/15574/68067/15902/19888/15251/2…	237
GO:0001952	regulation of cell-matrix adhesion	89/10211	130/28905	0.684615	1.93799	7.9218	1.41e-14	4.14e-13	1.51e-13	22339/13640/58859/19211/107581/230959/18762/16542/22288/23790/19353/15404/29875/50768/12554/244667/18186/21838/17127/12361/13144/16971/26921/50932/78473/16416/16413/218397/18708/19229/14083/17886/11482/76707/12053/56637/13837/19877/225631/11854/64930/19271/14260/19262/17926/12977/230379/12578/11426/22417/108911/77569/76509/244895/76499/11856/216560/105352/12043/140474/58217/18552/11350/241639/164…	89
GO:1903037	regulation of leukocyte cell-cell adhesion	218/10211	405/28905	0.538272	1.52372	7.84457	1.49e-14	4.34e-13	1.58e-13	57261/11596/15015/15039/14985/65113/19264/269023/240354/19255/12333/67155/19211/14732/14462/18761/11352/57438/22034/381305/22164/240873/16176/16963/94212/27218/242122/242202/16842/19055/320404/18124/63953/230738/18784/26970/18762/66993/20423/237256/74734/14357/15507/17120/108723/11987/15505/13848/83408/93695/20315/26365/14204/12144/12721/16408/66824/17173/16453/16168/74256/54721/20586/23871/20443…	218
GO:0070588	calcium ion transmembrane transport	188/10211	338/28905	0.556213	1.57451	7.85212	1.57e-14	4.56e-13	1.66e-13	18763/16440/277328/18754/12292/19264/69597/18797/12290/12296/12287/227731/14061/20192/18796/16963/72699/22065/14173/18049/68312/108058/109676/19055/17096/320790/14579/52076/76376/18578/74777/269615/109552/116873/170756/83408/54368/16438/12288/16439/81904/14360/20866/54376/12721/13491/12286/216001/21838/214111/69563/56808/20840/28240/100503659/67972/22416/193034/246788/16416/54377/30955/11622/1231…	188
GO:0030326	embryonic limb morphogenesis	96/10211	144/28905	0.666667	1.88718	7.88775	1.8e-14	5.16e-13	1.88e-13	12393/14682/30838/18128/228357/12125/245866/12162/14683/18514/380614/242022/20429/14613/16842/320790/20423/17701/213081/231470/21405/21388/232174/12288/22158/15182/14175/14182/58198/20586/58250/16764/22160/14634/26564/18740/14180/71175/252973/14119/16973/14179/16917/65964/381373/11695/99377/56758/19165/242291/56873/22421/16974/269878/544696/234740/110350/235320/216560/216795/21387/18109/74019/736…	96
GO:0035113	embryonic appendage morphogenesis	96/10211	144/28905	0.666667	1.88718	7.88775	1.8e-14	5.16e-13	1.88e-13	12393/14682/30838/18128/228357/12125/245866/12162/14683/18514/380614/242022/20429/14613/16842/320790/20423/17701/213081/231470/21405/21388/232174/12288/22158/15182/14175/14182/58198/20586/58250/16764/22160/14634/26564/18740/14180/71175/252973/14119/16973/14179/16917/65964/381373/11695/99377/56758/19165/242291/56873/22421/16974/269878/544696/234740/110350/235320/216560/216795/21387/18109/74019/736…	96
GO:0030010	establishment of cell polarity	109/10211	170/28905	0.641176	1.81502	7.87682	1.86e-14	5.3e-13	1.94e-13	18763/170788/27060/74998/209630/14462/11352/241324/13589/18759/93840/16905/76816/68053/214444/18762/20423/20336/232174/232288/74206/16001/18479/101706/244329/16412/17758/103583/16897/360013/217325/19157/11845/72823/193385/211673/223601/17886/78885/76707/56637/16772/225638/107351/71653/76123/67299/338362/14086/22421/16523/103213/18817/17925/93742/235180/76499/94190/216560/94176/56419/50525/14048/7…	109
GO:0031331	positive regulation of cellular catabolic process	194/10211	352/28905	0.551136	1.56014	7.81456	2.03e-14	5.77e-13	2.11e-13	66616/11596/12227/329015/16333/71648/74270/227738/53872/381305/67885/12125/16176/229096/226641/14359/12457/56458/229722/26409/73205/209131/56374/230594/230598/230738/74326/230895/277854/237256/16542/13853/231871/72587/84506/56484/233833/15568/56367/244551/26383/76014/382035/75747/338359/11808/636931/72068/74203/16009/73158/23879/22057/11818/217351/238011/74370/22160/15251/12192/268656/20620/75901…	194
GO:0043491	phosphatidylinositol 3-kinase/protein kinase B signal transduction	180/10211	321/28905	0.560748	1.58735	7.82075	2.05e-14	5.8e-13	2.12e-13	224640/22339/14158/12654/14309/18189/18596/19211/16333/21416/14462/22325/269254/107746/13805/69601/14061/72699/14173/73182/75778/57257/242248/21812/18710/13836/387201/15234/50791/19699/14184/18595/16542/19249/21405/243300/18590/19353/210973/20315/15182/243853/14360/26365/26367/52377/16001/244281/14182/234515/16412/75747/12402/235402/17999/68861/14694/380698/18806/18673/12985/16413/104943/30955/22…	180
GO:0001894	tissue homeostasis	164/10211	286/28905	0.573427	1.62324	7.82839	2.07e-14	5.81e-13	2.12e-13	22339/20807/14309/20496/18596/225600/170788/27060/21873/16889/18128/241324/24136/22034/17754/269346/75608/347740/14683/13040/14686/13609/11304/100201/22283/11647/723848/260305/19126/16826/11787/21405/19353/71982/22346/232790/26365/84506/233328/12721/18032/67378/12560/22295/16412/330890/19340/11433/56379/214162/75782/23959/11994/213208/11540/14460/279561/382406/71769/319939/245944/68275/353047/164…	164
GO:0060249	anatomical structure homeostasis	164/10211	286/28905	0.573427	1.62324	7.82839	2.07e-14	5.81e-13	2.12e-13	22339/20807/14309/20496/18596/225600/170788/27060/21873/16889/18128/241324/24136/22034/17754/269346/75608/347740/14683/13040/14686/13609/11304/100201/22283/11647/723848/260305/19126/16826/11787/21405/19353/71982/22346/232790/26365/84506/233328/12721/18032/67378/12560/22295/16412/330890/19340/11433/56379/214162/75782/23959/11994/213208/11540/14460/279561/382406/71769/319939/245944/68275/353047/164…	164
GO:0002696	positive regulation of leukocyte activation	214/10211	397/28905	0.539043	1.52591	7.79799	2.13e-14	5.96e-13	2.18e-13	16153/57261/11596/15015/15039/14985/17685/19264/240354/225888/67155/77125/14732/14462/18761/16169/11352/20375/22034/22164/16176/16963/18019/27218/11444/242122/57257/16842/19055/320404/252838/18124/63953/13844/18762/66993/20423/107823/77777/74734/57914/108723/11987/15505/13848/83408/232811/16534/84506/14204/12144/12721/16408/66824/16453/16168/74256/54721/20586/21838/20588/20371/21423/171285/17974/…	214
GO:0043270	positive regulation of monoatomic ion transport	143/10211	241/28905	0.593361	1.67967	7.83068	2.23e-14	6.22e-13	2.27e-13	12767/277328/12322/18596/83814/80906/12296/14061/14683/22065/13040/68312/109676/19055/65086/13844/109552/19699/16511/13483/22393/215748/116873/18125/17992/83408/16438/20315/12288/16502/20866/13491/16453/21337/21838/399548/11735/20840/12361/279561/67972/193003/246788/12313/68020/13614/12289/69179/20855/68073/58234/11827/13383/13167/12374/65962/16867/241528/24012/229715/19059/20544/230899/100986/14…	143
GO:0006909	phagocytosis	142/10211	239/28905	0.594142	1.68188	7.82322	2.37e-14	6.57e-13	2.4e-13	11596/271457/19264/19211/17970/74998/16169/107746/11352/15162/99237/21817/140579/27218/19288/73182/229521/99650/72519/381560/110351/18784/100689/72392/23790/20778/19353/232201/17921/233571/12721/16408/66824/319581/16168/18032/15900/16412/27403/16971/246177/276891/14694/70676/109934/360013/19401/16416/18613/140580/20963/66890/219149/14083/107831/17886/16185/381246/16423/11629/70417/227541/68365/19…	142
GO:0097061	dendritic spine organization	77/10211	108/28905	0.712963	2.01823	7.83516	2.73e-14	7.55e-13	2.75e-13	17356/29819/17919/19211/16333/11352/66860/75786/53872/228550/228880/67414/56376/13844/19699/13048/14360/233071/16001/13043/216049/15185/64451/12361/66713/13385/12569/56013/108100/217692/19141/18003/94245/13838/210293/58234/14811/13845/545156/74117/320712/11820/21844/103967/192167/16975/243725/22421/232560/11487/12323/26556/18163/66725/226016/14810/241514/12540/13839/19894/66797/17118/71974/22215/…	77
GO:0003279	cardiac septum development	88/10211	129/28905	0.682171	1.93107	7.83291	2.76e-14	7.6e-13	2.77e-13	12767/268977/14462/18128/13805/12162/93840/14613/109676/320790/21812/20148/107823/21814/21388/17684/67784/12142/22411/207728/59288/58198/18186/20586/17130/327826/16971/15110/15902/18187/21380/19876/18018/14179/11477/99377/19664/319757/16974/16523/16576/112405/13430/57246/20897/74025/20564/71770/207304/13411/14463/73692/268902/71461/17248/14465/15531/17128/18552/24069/26920/241431/16449/18129/1874…	88
GO:0006302	double-strand break repair	170/10211	300/28905	0.566667	1.6041	7.77343	3.01e-14	8.25e-13	3.01e-13	74377/68047/17685/78656/68166/225888/225876/622554/107260/226026/67155/21673/226151/55947/227525/269254/227867/68142/228880/269400/17215/229584/11545/212377/66233/14050/66993/57434/107976/107823/20422/232314/74729/211651/232811/22594/59047/12144/78610/56420/17314/234857/20586/216049/20588/16969/54125/15574/66713/68067/68275/57376/170472/67241/22160/211978/19363/68149/22632/116870/54380/105377/108…	170
GO:0042330	taxis	244/10211	467/28905	0.522484	1.47903	7.71322	3.6e-14	9.82e-13	3.59e-13	12767/11596/22339/14158/14164/20358/20496/18596/19255/12642/18761/18128/13805/20375/240873/214968/14178/16176/20343/16963/140579/277360/11608/14173/84112/27218/20351/57257/13609/16842/17096/18578/66146/18600/13836/269608/11603/15234/20423/18595/16542/170756/15507/18590/19353/243743/50501/20315/12267/384569/20947/12721/13043/14175/14182/78560/22341/76527/12927/12554/18186/12145/17127/20187/28240/1…	244
GO:0021915	neural tube development	121/10211	196/28905	0.617347	1.74757	7.76125	4.11e-14	1.12e-12	4.08e-13	20997/225876/21416/18128/11352/24136/22034/20732/240888/245866/58231/12162/380614/93840/99683/26409/13800/72475/13836/17769/20423/15285/213081/654470/17684/26433/78783/22158/232906/20377/50768/58198/234865/636931/22416/19401/238057/114712/22160/59036/15251/108156/12192/217837/14634/18505/252973/18141/12614/76779/73916/18504/14179/64930/16870/228361/15376/99377/19165/66743/230824/18845/231214/3084…	121
GO:0043542	endothelial cell migration	138/10211	232/28905	0.594828	1.68382	7.72879	4.81e-14	1.3e-12	4.74e-13	12767/18607/11596/22339/20807/19274/14164/320924/19211/14645/14462/18128/69601/24136/14173/20351/21812/67916/18710/230738/13836/269608/20423/14181/70097/16542/21814/20778/15507/19353/243362/108655/22346/67784/20315/26365/14175/14182/78560/22341/12927/12554/18186/16412/23871/12822/21390/319939/14172/723924/20692/26397/11541/192197/16416/18613/18750/11818/16413/30955/15251/19141/17260/20620/320736/…	138
GO:0050770	regulation of axonogenesis	116/10211	186/28905	0.623656	1.76543	7.73994	4.92e-14	1.32e-12	4.84e-13	22339/20807/19280/13640/20358/17919/19211/99152/24136/21960/228357/241568/214968/11538/12561/20482/20429/20351/18049/65086/13841/13131/230598/13844/243743/109880/67784/20315/232906/20430/233489/18479/12286/244667/18186/330914/21838/20187/67095/54712/16971/14025/22416/17762/15982/18080/217692/217715/210108/18212/13838/16554/14083/239667/13845/224105/56637/74117/19876/21844/22129/13508/24001/240057…	116
GO:0033044	regulation of chromosome organization	145/10211	247/28905	0.587045	1.66179	7.71981	4.97e-14	1.33e-12	4.86e-13	21749/14309/225280/107047/16319/226026/67155/74493/226151/18761/99152/98956/76464/68142/215387/17222/269400/16905/11545/214444/52276/18005/66993/19822/52206/17165/56317/17120/74729/54343/67246/22594/59047/101706/233875/69957/244329/21951/234344/20586/12534/20588/237107/327799/22416/73139/103677/57376/69535/227195/22632/26914/105377/108138/218973/75339/20024/17869/50505/74108/239985/26407/70640/70…	145
GO:0006470	protein dephosphorylation	137/10211	230/28905	0.595652	1.68615	7.7214	5.1e-14	1.36e-12	4.97e-13	19280/19274/19043/19264/18596/19255/67655/52036/245857/19211/12234/67857/19281/14049/240892/320024/68307/242083/56205/80281/19055/381511/63953/19266/19268/19273/14050/100072/242838/50791/19248/19046/13853/19249/74585/19047/320717/20947/50768/12530/19205/77976/319468/103583/79560/17974/67181/237860/320472/11640/19042/12313/19270/18753/71978/67444/71474/209039/66849/107895/19252/21926/70351/19877/6…	137
GO:0150116	regulation of cell-substrate junction organization	55/10211	69/28905	0.797101	2.25641	7.72238	5.21e-14	1.39e-12	5.06e-13	22339/13640/19211/107581/16542/23790/19353/29875/50768/18186/21838/17127/13144/16971/26921/16413/11845/18708/14083/17886/11482/76707/13837/19877/11854/64930/19271/14260/19262/17926/11426/22417/108911/77569/232227/244895/76499/11856/216560/105352/212307/11350/20779/20971/21687/19247/110829/11465/22330/218952/18606/94175/226352/208177/20874	55
GO:0072659	protein localization to plasma membrane	177/10211	317/28905	0.55836	1.58059	7.68189	5.7e-14	1.51e-12	5.51e-13	17356/269116/67268/104215/18189/12322/17919/107975/67457/20411/16333/74998/71648/12296/20910/16500/18759/108058/109676/226744/56224/56374/13844/13836/18762/84652/13483/80334/13853/19353/17761/259300/233489/11733/16795/67378/319481/16412/19340/11735/20840/12361/279561/74053/16971/17846/14694/22416/78473/18195/16413/11845/22349/218503/18708/83997/76108/13132/13383/269109/58998/74117/13837/65962/219…	177
GO:0021954	central nervous system neuron development	70/10211	96/28905	0.729167	2.0641	7.71823	6.47e-14	1.71e-12	6.23e-13	12227/14682/19211/24136/94229/11444/78933/230676/13844/654470/19353/243743/232906/384569/244152/14182/244667/18186/72320/235402/110532/18293/216965/18750/15228/18080/18187/18212/13838/328365/105689/14083/13845/14179/16917/56336/76089/70762/11924/18935/77630/80297/12552/17172/67269/56386/13176/18227/59058/13175/16875/56710/18028/20563/16846/74244/14183/20664/270190/83431/56217/99512/11878/11977/70…	70
GO:0051963	regulation of synapse assembly	95/10211	144/28905	0.659722	1.86752	7.71298	6.56e-14	1.72e-12	6.29e-13	74762/19280/13640/18189/100042150/29819/396184/11538/20351/11444/320747/56376/99633/13841/19266/15569/13844/11603/319387/19249/13048/14804/26364/330814/12404/216028/22416/13385/56013/18750/16981/238205/11845/217692/18212/17260/18708/382864/19229/105689/76108/223254/14083/107831/70620/13845/56637/74117/320712/19876/11820/73728/192167/229715/242384/65945/243725/22421/272381/211323/69137/58235/14735…	95
GO:0062197	cellular response to chemical stress	175/10211	313/28905	0.559105	1.5827	7.66049	6.7e-14	1.75e-12	6.4e-13	224617/277328/14158/171469/18596/12333/269254/20272/26570/56458/387155/11545/16476/18477/230738/74777/15234/20657/18595/231549/69568/15507/21929/26408/108655/211651/15182/14360/56484/66824/216001/12362/11808/15185/279561/28240/14479/14694/216850/18604/74370/67452/15251/53618/12192/14281/20708/13614/18753/71412/56532/98363/110265/170719/18810/26415/11629/13078/54683/14297/18504/64930/19302/12578/1…	175
GO:0071560	cellular response to transforming growth factor beta stimulus	146/10211	250/28905	0.584	1.65317	7.66581	7.3e-14	1.9e-12	6.95e-13	12005/268977/21417/269003/52662/17126/14718/13805/24136/269275/20375/16963/65112/20482/53378/11545/26409/21812/16476/12164/22612/21814/17684/12843/15258/20678/15182/14360/16001/18550/20679/69260/12560/20340/80707/13433/52463/80288/214162/17127/17130/93836/16969/58250/14479/16971/114716/66313/217351/72183/52592/238247/19042/53618/12192/14281/17129/17260/328365/75901/50523/13132/14083/19013/11482/1…	146
GO:0051251	positive regulation of lymphocyte activation	196/10211	360/28905	0.544444	1.5412	7.63667	7.34e-14	1.91e-12	6.95e-13	16153/57261/11596/15015/15039/14985/17685/19264/240354/225888/67155/14732/14462/18761/16169/11352/20375/22034/22164/16176/16963/18019/27218/11444/242122/57257/16842/19055/320404/252838/63953/13844/18762/66993/20423/107823/77777/74734/108723/11987/15505/13848/83408/232811/14204/12144/12721/16408/66824/16453/16168/74256/54721/20586/21838/20588/20371/21423/171285/17974/16362/22416/69583/57765/19401/…	196
GO:0006935	chemotaxis	242/10211	465/28905	0.52043	1.47322	7.603	8.05e-14	2.08e-12	7.6e-13	12767/11596/22339/14158/14164/20358/20496/18596/19255/12642/18761/18128/13805/20375/240873/214968/14178/16176/20343/16963/140579/277360/11608/14173/84112/27218/20351/57257/13609/16842/17096/18578/66146/18600/13836/269608/11603/15234/20423/18595/16542/170756/15507/18590/19353/243743/50501/20315/12267/384569/20947/12721/13043/14175/14182/78560/22341/76527/12927/12554/18186/12145/17127/20187/28240/1…	242
GO:0055001	muscle cell development	142/10211	242/28905	0.586777	1.66103	7.63186	9.49e-14	2.44e-12	8.92e-13	22339/20807/17929/12292/225288/18596/69597/67655/58859/226041/226101/74103/18128/13805/17996/22138/347740/18019/20429/16905/108058/109676/19055/56376/68016/74777/242702/22223/18595/21388/232685/108655/15182/84506/17927/18479/23828/17930/16795/16412/17130/50875/56808/17268/18858/11443/12632/109711/22632/13614/17260/387204/140781/11549/208727/18810/19013/56637/93689/14815/70417/225638/12298/12373/6…	142
GO:0046486	glycerolipid metabolic process	208/10211	388/28905	0.536082	1.51753	7.58505	1.02e-13	2.61e-12	9.54e-13	20975/17691/193742/225010/18596/16891/18797/269060/19211/16889/20249/14732/21416/67512/227733/104418/18796/228550/14178/74450/76192/228812/81004/18805/68563/107650/17777/329777/320404/72098/72519/14073/18710/226856/18784/26970/269615/84652/231070/320951/67111/20778/18590/231871/320127/68971/11812/16890/233011/78610/67800/212111/14081/234515/16816/11808/76500/14933/216233/216739/67181/18806/66569/…	208
GO:0090092	regulation of transmembrane receptor protein serine/threonine kinase signaling pathway	153/10211	266/28905	0.575188	1.62823	7.60745	1.08e-13	2.75e-12	1e-12	12005/224640/268935/268977/21417/269003/52662/17126/225743/14718/21416/18128/13805/241324/24136/11480/21419/12162/65112/20482/213262/69585/53378/11545/21812/50791/17701/16542/21814/17684/15258/15182/18550/69121/101706/20377/69260/12560/20340/52463/80288/17127/17130/93836/16969/58250/14479/16971/114716/22057/66313/238057/72183/52592/238247/19042/320460/210108/12161/50523/14180/13132/18133/19013/11…	153
GO:1902414	protein localization to cell junction	89/10211	133/28905	0.669173	1.89428	7.63966	1.14e-13	2.91e-12	1.06e-12	17356/30957/18189/29819/12322/246317/18190/21873/16574/56508/17754/16451/18762/11496/26875/50791/19699/26414/15507/81904/23859/54376/102098/68178/12217/74053/13385/17762/18613/18164/108100/268566/18191/16593/109620/12300/73340/14811/13383/224105/545156/56637/58998/20908/20619/20853/192167/26422/65945/53324/60595/56216/17274/73608/58235/11487/14735/108155/27375/11418/26556/224997/16573/75739/22601…	89
GO:1904062	regulation of monoatomic cation transmembrane transport	181/10211	328/28905	0.551829	1.5621	7.56669	1.28e-13	3.25e-12	1.19e-12	18754/83814/246317/27060/80906/12296/14061/72699/22065/16497/13040/18049/68312/108058/109676/19055/17096/320790/14579/52076/18578/74777/11603/109552/16511/13483/22629/215748/80334/116873/18125/14693/17992/83408/58799/12288/20928/14360/11944/84506/16502/20866/12721/13491/66894/16412/56379/21838/399548/11735/17999/69563/20840/279561/100503659/17846/70357/193003/16416/70207/30955/11622/12313/68020/9…	181
GO:0010586	miRNA metabolic process	77/10211	110/28905	0.7	1.98154	7.62268	1.33e-13	3.34e-12	1.22e-12	16153/20807/14462/66774/20375/22431/381305/21812/16476/230594/230738/20602/56463/15182/56484/21676/20586/23871/17127/17130/19401/22160/15251/14281/22632/19109/100715/12224/208727/14000/17869/19013/239719/74108/11820/21926/13653/14815/14283/100038628/16600/236511/76850/14728/18021/20185/214290/14463/239528/223701/328572/19317/14465/17128/18129/18033/18028/13982/17863/380669/17125/214627/13649/7170…	77
GO:0007612	learning	118/10211	192/28905	0.614583	1.73974	7.60073	1.33e-13	3.34e-12	1.22e-12	20807/12227/18189/246317/18190/67979/12290/11352/66860/21960/75786/17754/57138/26570/229521/11444/76376/16476/13844/15565/19699/11980/13853/320127/109880/12288/18479/13491/210274/94109/18032/16412/21337/214162/27403/268354/98388/432572/70207/15251/18191/19141/218038/195208/20238/51791/18212/11495/58234/14811/545156/11820/104015/240057/66673/64930/21375/16590/53324/114142/20393/108073/232333/16653…	118
GO:0030073	insulin secretion	153/10211	267/28905	0.573034	1.62213	7.54789	1.64e-13	4.11e-12	1.5e-12	277328/13640/18754/11516/17126/27060/14682/19726/21416/213993/74998/14645/12290/269275/56508/14061/16176/21419/56406/16500/14683/56458/69227/56205/20501/19055/192185/109552/26875/57915/21405/18125/170756/20907/19353/16438/12288/20866/60510/18751/101772/20377/26383/330890/94353/14687/12361/28240/19205/16971/26921/380714/18126/74370/15251/18300/12289/12143/116838/18133/378435/17886/18642/54615/2688…	153
GO:0048762	mesenchymal cell differentiation	147/10211	254/28905	0.57874	1.63828	7.55128	1.65e-13	4.11e-12	1.5e-12	18132/11596/22339/66515/20358/52662/17126/19211/546726/18569/21416/14462/18128/13805/69601/241324/24136/214968/16176/12162/93840/20351/16842/53378/21812/67525/20423/17701/21814/23790/17684/231858/21412/15182/18793/22411/20377/14182/18186/80288/17127/54644/80294/21859/114716/76566/12842/22160/15251/18187/13614/22409/13838/18505/17260/13132/14083/76707/21380/56637/13837/21844/19877/18018/18504/1417…	147
GO:0090257	regulation of muscle system process	152/10211	265/28905	0.573585	1.62369	7.53816	1.77e-13	4.38e-12	1.6e-12	18585/20807/21952/12292/67655/19091/18128/22138/228785/22065/56458/16905/14613/242202/108058/109676/21338/19055/11545/18124/52076/18578/230738/74777/11603/109552/100705/109624/14489/108655/50501/12288/16485/16534/84506/56484/18479/21676/12310/13043/21337/71544/216033/17127/17897/21390/67972/11749/11541/11640/18750/12313/22632/109620/13614/16468/241113/17260/238871/17993/140781/11549/20855/208727/…	152
GO:0090276	regulation of peptide hormone secretion	152/10211	265/28905	0.573585	1.62369	7.53816	1.77e-13	4.38e-12	1.6e-12	277328/13640/18754/11516/27060/14682/19726/21416/14645/12290/269275/56508/14061/16176/21419/56406/16500/14683/56458/69227/14161/56205/20501/19055/320790/192185/109552/57915/18125/170756/50765/19353/16438/12288/20866/60510/18751/101772/54126/20377/26383/330890/94353/14687/12361/28240/19205/16971/16878/26921/78896/380714/18126/74370/15251/18300/12289/12143/19219/18133/17886/18642/54615/268860/54515…	152
GO:0032102	negative regulation of response to external stimulus	243/10211	470/28905	0.517021	1.46357	7.48856	1.82e-13	4.49e-12	1.64e-12	224647/16153/21355/15015/15039/14985/19280/19043/18189/11516/65113/20358/20496/19255/23825/207521/77125/19091/19211/16333/14462/18128/21960/12258/14061/214968/229096/14359/14173/14161/20351/229521/192195/56417/19172/11545/242443/96935/63953/100340/230828/18784/18600/230959/15234/18595/17855/246729/100535/56715/18590/21929/14804/12386/12527/93694/18793/26365/84506/233781/74256/67378/18186/11433/23…	243
GO:0008154	actin polymerization or depolymerization	122/10211	201/28905	0.606965	1.71818	7.5513	1.85e-13	4.56e-12	1.66e-12	66616/14158/260409/213556/18754/225288/68166/245857/12333/27360/277360/170643/13800/12345/56378/13717/19353/14489/12332/19240/232906/20430/171580/20947/320878/12721/66824/13043/234857/19200/50875/110380/67282/17974/237860/12985/18613/108100/382562/76820/20259/12632/11845/14026/68732/22349/211673/218397/18753/19229/223601/11827/65970/13383/74117/11629/268970/93689/13367/11854/107351/14260/59030/54…	122
GO:0050679	positive regulation of epithelial cell proliferation	138/10211	235/28905	0.587234	1.66232	7.53448	1.94e-13	4.74e-12	1.73e-12	16153/12393/22339/14164/21416/14645/18128/353156/14178/67996/11608/14173/404710/207920/18124/16476/387201/20423/14184/14181/16542/21929/108655/16438/22346/20315/20377/14182/22341/12560/12554/83946/12530/12822/14172/22416/11541/16416/18750/74370/22160/19109/12161/14180/13655/54375/17869/11482/21380/12737/21926/116871/75605/18504/246691/14066/13645/15284/22353/19664/114142/319757/21802/22421/12444/…	138
GO:0001649	osteoblast differentiation	136/10211	231/28905	0.588745	1.6666	7.51778	2.2e-13	5.36e-12	1.96e-12	268935/26416/12393/22339/27060/18128/11480/215653/12162/14683/72007/14173/12457/20429/17261/12096/16905/56417/387155/19055/100201/26409/93966/13836/67087/387201/20423/21814/64654/22411/20377/14182/22341/26383/80707/17127/17130/212943/16009/22416/22057/12842/26399/212712/15902/22160/11622/13386/14634/12161/15904/17129/17260/16195/14180/208727/19219/14083/56233/15260/56637/21926/50766/14119/18018/1…	136
GO:0022612	gland morphogenesis	101/10211	158/28905	0.639241	1.80954	7.54109	2.21e-13	5.36e-12	1.96e-12	225341/14164/20496/12333/16889/12234/18128/20181/14178/21817/72043/12162/207920/20111/13836/15234/20423/18590/21929/16438/67784/26365/26367/16001/94109/20377/14182/18186/327826/14172/22416/18612/238057/14634/15904/18505/56373/19876/21926/16772/75605/14815/16973/18089/14179/12388/381489/12977/56711/12578/22417/319757/21802/16974/16173/16000/66042/13983/26554/18183/12043/65960/12505/20779/17979/181…	101
GO:0045927	positive regulation of growth	178/10211	323/28905	0.551084	1.55999	7.47994	2.4e-13	5.8e-12	2.12e-12	17356/12767/26416/240058/18712/12954/22339/381101/20807/13640/20983/83814/17919/14732/99152/18128/14061/22431/68142/54338/11538/12561/14173/18049/65086/53378/320790/21812/116837/70556/11603/67211/22393/74318/21814/100705/21388/14489/20315/81904/84506/17927/20430/16001/233489/18479/21676/110058/20377/14182/67378/244667/18186/338359/330914/12534/56808/16971/22778/14025/22416/17762/74370/80913/11622…	178
GO:1990138	neuron projection extension	125/10211	208/28905	0.600962	1.70118	7.5008	2.61e-13	6.3e-12	2.3e-12	17356/12767/240058/22339/20807/19280/20983/18998/20358/83814/17919/396184/19211/99152/21960/214968/54338/11538/12561/12032/20351/18049/73205/116837/18762/319974/243743/20315/81904/20430/29875/233489/18479/110058/13043/244667/18186/16412/330914/20187/81907/16971/14025/76901/22416/70834/17762/15982/18187/217715/210108/68404/13614/116838/239667/56637/74117/19876/21844/22129/13508/12978/14297/20562/7…	125
GO:0030038	contractile actin filament bundle assembly	80/10211	117/28905	0.683761	1.93557	7.4942	3.34e-13	8e-12	2.92e-12	20807/20411/18761/24136/13609/21754/21812/72754/13717/19353/109880/67653/52428/18479/22411/102098/234094/50768/18186/235431/17127/68178/18016/320472/16413/14026/68732/218194/18708/19229/19219/14787/76707/224105/16419/16423/268970/64930/59030/17926/229474/14745/242687/22417/77569/19303/243725/22003/76499/11856/56363/14744/26554/50525/269233/11350/20779/20971/230837/12540/16885/17295/54324/21336/21…	80
GO:0043149	stress fiber assembly	80/10211	117/28905	0.683761	1.93557	7.4942	3.34e-13	8e-12	2.92e-12	20807/20411/18761/24136/13609/21754/21812/72754/13717/19353/109880/67653/52428/18479/22411/102098/234094/50768/18186/235431/17127/68178/18016/320472/16413/14026/68732/218194/18708/19229/19219/14787/76707/224105/16419/16423/268970/64930/59030/17926/229474/14745/242687/22417/77569/19303/243725/22003/76499/11856/56363/14744/26554/50525/269233/11350/20779/20971/230837/12540/16885/17295/54324/21336/21…	80
GO:1901890	positive regulation of cell junction assembly	87/10211	131/28905	0.664122	1.87998	7.46052	4.15e-13	9.9e-12	3.61e-12	22339/13640/18189/29819/396184/11538/20351/320747/99633/19266/107581/13844/13836/260305/11603/16542/74318/319387/21388/13048/19353/14804/29875/26364/330814/12404/16373/18186/216028/21838/17127/26921/13385/18750/16413/16981/18212/18708/107831/17886/11482/70620/12741/13845/12737/56637/74117/19877/64930/19271/14260/17926/192167/229715/242384/22417/65945/22421/272381/69137/11418/76965/12405/11350/120…	87
GO:0007030	Golgi organization	90/10211	137/28905	0.656934	1.85963	7.45383	4.3e-13	1.02e-11	3.73e-12	66515/67864/56298/67886/67180/93687/109168/53611/71648/98910/54667/68053/54126/320714/16582/12534/67331/360013/217365/238123/68581/27277/211673/666173/22631/78885/76707/99412/70231/640524/241633/53330/229474/83679/100986/64009/56041/17274/110350/13430/17083/76499/26396/75909/27419/16834/18760/22367/27374/66725/26413/226422/57440/75964/54670/70361/69190/84095/107338/71435/89867/386649/56426/59021/…	90
GO:0099175	regulation of postsynapse organization	91/10211	139/28905	0.654676	1.85324	7.45247	4.32e-13	1.02e-11	3.73e-12	17356/70530/19280/18189/29819/19211/16333/66860/56508/53872/228550/228880/67414/56376/13841/19266/19268/13844/19699/13048/14804/22346/14360/233071/210274/12404/244667/12361/216169/66713/12569/56013/108100/319504/59036/18187/217692/73086/18003/94245/26564/13838/19229/13196/58234/545156/74117/320712/11820/21844/16443/73728/103967/192167/19165/16975/243725/22421/232560/272381/11487/12323/26556/66725…	91
GO:0051893	regulation of focal adhesion assembly	51/10211	64/28905	0.796875	2.25577	7.43288	4.44e-13	1.04e-11	3.81e-12	22339/13640/19211/107581/16542/23790/19353/29875/50768/18186/21838/17127/13144/16971/26921/16413/14083/17886/11482/76707/13837/19877/11854/64930/19271/14260/19262/17926/11426/22417/108911/77569/244895/76499/11856/216560/105352/11350/20779/20971/21687/19247/110829/11465/22330/218952/18606/94175/226352/208177/20874	51
GO:0090109	regulation of cell-substrate junction assembly	51/10211	64/28905	0.796875	2.25577	7.43288	4.44e-13	1.04e-11	3.81e-12	22339/13640/19211/107581/16542/23790/19353/29875/50768/18186/21838/17127/13144/16971/26921/16413/14083/17886/11482/76707/13837/19877/11854/64930/19271/14260/19262/17926/11426/22417/108911/77569/244895/76499/11856/216560/105352/11350/20779/20971/21687/19247/110829/11465/22330/218952/18606/94175/226352/208177/20874	51
GO:0006814	sodium ion transport	143/10211	248/28905	0.576613	1.63226	7.39039	5.19e-13	1.22e-11	4.44e-12	17691/20522/20496/240332/83814/246317/12238/94229/20272/54338/77031/14683/108058/74446/269513/76376/14916/11603/22629/20537/215748/231290/18125/170756/14412/11944/20278/20277/13491/20497/56379/399548/214111/11735/17999/236727/279561/28240/103098/17846/94253/218103/13614/114304/218756/83997/239556/105727/69354/20265/317750/114644/15168/97086/20544/230899/75750/20393/110935/21366/243616/232333/1080…	143
GO:1903034	regulation of response to wounding	109/10211	176/28905	0.619318	1.75315	7.40693	5.46e-13	1.27e-11	4.65e-12	12767/16153/224794/19280/18754/20496/77125/19091/19211/21960/12258/14061/67996/14173/14161/19268/13844/230959/18595/18590/109880/12527/22371/18793/26365/16001/233781/16336/16412/20443/17127/12361/21390/16971/84035/11818/80913/72736/15251/210108/22349/211673/13838/18753/56373/19219/14083/668225/76707/385643/12737/21926/107351/11551/15376/269473/16600/22417/70945/11689/243958/27973/101490/211323/20…	109
GO:1903828	negative regulation of protein localization	142/10211	246/28905	0.577236	1.63402	7.3808	5.58e-13	1.3e-11	4.73e-12	215445/224647/21749/104215/20983/12385/65113/83814/16333/209630/269275/20375/17754/16176/18769/16500/56458/229603/19055/68053/56079/56374/231070/19822/57915/29867/18125/14371/16543/233489/13491/20377/66894/235431/14687/93730/279561/216169/216440/26921/17846/11640/56013/17762/74370/16413/11845/193385/26914/20620/18300/50523/13132/22631/18133/19387/54615/56637/11820/16522/11551/15378/70762/19218/12…	142
GO:0030178	negative regulation of Wnt signaling pathway	106/10211	170/28905	0.623529	1.76507	7.39403	6.06e-13	1.4e-11	5.13e-12	12005/26416/17240/328949/93687/67457/21888/21416/18128/107746/69601/228357/58231/56458/100201/70122/19273/67087/260305/20423/15182/56484/244152/22411/20377/93960/74256/80707/21887/83675/54644/23805/16971/84035/214105/450219/672511/59036/14634/621976/26564/50523/14180/72125/13132/74775/56637/11820/20668/20473/13653/494504/225638/12388/269424/97064/68259/229473/21885/666048/230899/330096/22419/1697…	106
GO:0015711	organic anion transport	233/10211	451/28905	0.51663	1.46246	7.31565	6.29e-13	1.45e-11	5.3e-12	26361/320718/20983/20522/20496/240332/20521/240638/227731/20910/94229/78830/20511/16176/54338/20608/69698/26570/229517/64051/242126/20501/14686/19299/208890/11520/18784/26970/15565/212555/74114/231290/13853/231549/100705/21405/66437/11987/58246/94282/71803/14412/20527/28254/20514/26365/26367/18479/56018/13491/14081/12286/16412/234967/56857/235504/19660/24059/171429/11540/22232/103098/55963/245944…	233
GO:0045619	regulation of lymphocyte differentiation	133/10211	227/28905	0.585903	1.65856	7.36197	6.63e-13	1.52e-11	5.56e-12	16153/57261/57757/21417/65113/19264/269023/240354/19255/67155/14462/16169/20375/381305/22164/240873/16842/320404/252838/63953/230738/18762/66993/20423/74734/14357/15507/108723/109880/83408/232174/211651/14204/387168/12142/17173/20377/59009/16453/16168/74256/14087/20586/20588/20371/16362/57765/19401/57376/15902/12487/12477/12192/15519/14634/20963/11774/328365/278672/13655/14000/12053/80859/239985/…	133
GO:1904375	regulation of protein localization to cell periphery	99/10211	156/28905	0.634615	1.79645	7.37177	7.33e-13	1.68e-11	6.13e-12	104215/18189/12322/17919/20411/16333/74998/56508/18759/108058/226744/56374/269587/13844/13836/18762/50791/13483/13853/233489/101706/16412/20840/93730/279561/74053/16971/17846/14694/22416/11845/22349/18708/13132/12300/13383/545156/56637/269109/74117/13837/21926/20908/53330/26422/76123/226849/100017/69994/13822/72433/18817/12752/12988/56469/11487/235574/14735/108155/12323/20742/55943/207304/18777/1…	99
GO:0034599	cellular response to oxidative stress	138/10211	238/28905	0.579832	1.64137	7.34292	7.38e-13	1.69e-11	6.15e-12	224617/277328/14158/171469/18596/12333/269254/26570/56458/11545/16476/18477/230738/74777/15234/20657/18595/69568/15507/21929/26408/108655/211651/15182/14360/56484/11808/15185/28240/14694/216850/18604/67452/15251/53618/14281/13614/18753/71412/56532/110265/170719/26415/11629/13078/54683/14297/18504/64930/19302/12578/100206/17527/231207/19017/11689/11865/13617/18104/50868/11920/268373/69922/26398/27…	138
GO:0019722	calcium-mediated signaling	131/10211	223/28905	0.587444	1.66292	7.34464	7.54e-13	1.72e-11	6.26e-12	12767/53901/19264/18596/26423/241556/18019/11608/109676/19055/19220/52076/100072/18595/16542/74585/333050/66437/20336/16438/12267/26557/16408/13491/330814/12554/12145/28240/19205/15254/18604/17762/13614/20963/18212/80795/12289/69179/14767/208727/56637/11820/21926/16867/18018/108995/19271/12373/22329/19059/13615/20544/243725/13666/12525/16523/232975/12483/243958/108071/353320/211323/18021/215999/1…	131
GO:0030048	actin filament-based movement	85/10211	128/28905	0.664062	1.87981	7.3728	7.75e-13	1.76e-11	6.41e-12	83814/17919/12296/24136/228785/14613/214459/108058/109676/18578/109552/16511/18125/12288/20928/17921/216033/16521/399548/246177/319710/319565/14026/109620/22349/238871/12289/140781/20855/17886/13383/19877/71653/20265/12373/19218/242687/100986/77569/16523/60595/17925/93742/22003/17920/24052/17912/338367/66196/16518/68339/14463/19317/58226/17922/11475/11554/227753/215280/20648/271639/11928/231646/1…	85
GO:0021782	glial cell development	91/10211	140/28905	0.65	1.84	7.36332	8.07e-13	1.82e-11	6.66e-12	11596/19211/21416/23928/24136/75786/16176/11496/20423/14184/245880/252875/232232/23966/101772/234094/18032/11540/16971/18858/15902/217715/15904/26564/18212/17988/18810/11820/50914/12978/17926/56336/21898/77630/15979/319757/16653/14912/211323/93742/16835/26396/17172/217166/27419/72948/26413/224045/13388/20662/56386/12803/24088/70747/20481/74761/215798/209354/100609/66797/18605/110157/11652/18213/2…	91
GO:2001233	regulation of apoptotic signaling pathway	226/10211	436/28905	0.518349	1.46733	7.26673	9e-13	2.03e-11	7.4e-12	16153/16994/22339/12385/19264/19255/117198/19211/21416/67991/69601/57438/22164/12125/16176/20612/58231/14049/20482/14161/16905/13040/11545/26409/21812/67770/14050/11910/22062/12537/15234/67211/22393/17701/15507/66437/21929/12366/22346/20315/15182/14360/18793/56312/66824/13043/20377/14182/69260/59009/16453/244551/20437/74256/80707/18186/83946/11540/14460/13144/14479/14694/17974/18858/217011/56321/…	226
GO:0045664	regulation of neuron differentiation	141/10211	245/28905	0.57551	1.62914	7.30891	9.2e-13	2.07e-11	7.54e-12	30957/11682/21417/171469/21413/215378/19211/18128/13392/16176/12162/18514/14173/18049/207920/214444/13131/110351/242748/22062/19699/20423/14184/14357/19353/20315/13498/20678/233064/243937/78405/56484/20377/14182/58198/16373/11906/16412/57810/13209/12175/19205/21423/216233/74203/17268/14025/22416/67468/70834/19401/17977/238057/15902/114712/15228/50779/320460/14634/12161/15904/17260/668253/12053/56…	141
GO:0009991	response to extracellular stimulus	235/10211	457/28905	0.514223	1.45565	7.25644	9.42e-13	2.1e-11	7.68e-12	26416/18712/224796/20807/72238/19264/93687/16889/329065/21416/14645/20181/227731/24136/11480/269275/20511/269378/16500/81004/18805/12457/56458/229317/12096/20501/229722/11520/16476/230676/14916/12164/230738/11910/11647/277854/100705/231659/17425/252875/26408/13498/101142/57436/232906/84506/17927/56484/72759/20277/233833/67378/20497/319481/75747/78926/216749/73158/11541/544791/18432/193034/192197/…	235
GO:0043062	extracellular structure organization	179/10211	329/28905	0.544073	1.54015	7.28233	9.44e-13	2.1e-11	7.68e-12	240047/74199/14309/58859/545370/545291/226519/18128/12831/13805/11352/21960/56348/22431/20732/72043/320078/19288/13040/21812/52076/373864/107581/654812/11787/18595/21814/13717/26433/12843/70779/22346/243853/233332/12826/234356/16795/17388/15118/16412/17386/17393/53867/20586/23871/319742/207596/17127/108153/16578/12822/216725/237759/22416/18858/12842/14230/16416/17182/217734/382864/18826/56373/140…	179
GO:0097191	extrinsic apoptotic signaling pathway	140/10211	243/28905	0.576132	1.6309	7.29911	9.89e-13	2.2e-11	8.02e-12	16994/22339/21948/12385/19264/77125/21416/69601/20375/22164/12125/16176/20612/58231/14049/20482/21945/14161/16905/56772/18049/15257/21812/14050/11910/15234/14184/21929/12366/14360/56484/66824/13043/20377/14182/59009/16453/74256/80707/18186/17127/83946/12045/12046/14460/13144/450219/227154/81535/18708/64294/13132/83925/97998/11479/224105/56637/80859/11820/21926/12211/14869/16452/22029/11477/14103/…	140
GO:0030198	extracellular matrix organization	178/10211	327/28905	0.544343	1.54091	7.27016	1.03e-12	2.28e-11	8.32e-12	240047/74199/14309/58859/545370/545291/226519/18128/12831/13805/11352/21960/56348/22431/20732/72043/320078/19288/13040/21812/52076/373864/107581/654812/11787/18595/21814/13717/26433/12843/70779/22346/243853/233332/12826/234356/16795/17388/15118/16412/17386/17393/53867/20586/23871/319742/207596/17127/108153/16578/12822/216725/237759/22416/18858/12842/14230/16416/17182/217734/382864/18826/56373/140…	178
GO:1903039	positive regulation of leukocyte cell-cell adhesion	165/10211	298/28905	0.553691	1.56737	7.27617	1.04e-12	2.29e-11	8.37e-12	57261/11596/15015/15039/14985/19264/240354/12333/67155/14732/14462/18761/11352/22034/22164/16176/16963/27218/242122/16842/19055/320404/18124/63953/18762/66993/20423/74734/108723/11987/15505/13848/83408/14204/12144/12721/16408/66824/16453/16168/74256/54721/20586/23871/20443/21838/54371/20588/20371/171285/17974/16362/78473/19401/57376/12487/15519/14634/20963/11774/16195/328365/80795/13655/223601/12…	165
GO:0031345	negative regulation of cell projection organization	132/10211	226/28905	0.584071	1.65337	7.28775	1.11e-12	2.44e-11	8.9e-12	19280/18189/20358/19211/16169/57438/21960/228357/214968/20351/19055/13841/21754/13131/19268/13844/110351/12345/22629/23924/231474/15182/14360/244152/233781/18186/16412/270120/21838/216049/209743/20187/17758/74694/16971/84035/26921/14025/22416/18858/15982/11845/14026/210108/94245/218203/20745/13838/19270/18753/64294/668253/13132/14083/239667/668225/56637/74117/13837/22129/240057/13367/17196/107351…	132
GO:0021700	developmental maturation	210/10211	400/28905	0.525	1.48615	7.23612	1.17e-12	2.55e-11	9.32e-12	224650/21463/210510/12393/22339/13164/106757/269116/13819/18189/20983/100042150/338375/14682/19726/19211/80906/18011/14462/99152/18128/20910/69601/11352/12075/16500/67017/12032/18049/13609/22249/230103/100121/230257/66290/18027/230594/230868/68703/19699/59003/14184/16542/56747/68955/23980/73121/19353/140498/66144/71982/18987/56484/233489/23859/12310/233781/14182/11966/16336/16168/330814/12286/180…	210
GO:0001558	regulation of cell growth	235/10211	458/28905	0.5131	1.45247	7.21383	1.26e-12	2.75e-11	1.01e-11	17356/12767/240058/12954/22339/381101/20807/19280/13640/20983/20358/83814/17919/214498/67655/67155/19211/99152/69601/21960/14061/100042784/22431/68142/214968/54338/22403/11538/12561/20351/18049/65086/53378/209212/13841/21812/116837/72269/70556/17701/237256/13853/17425/243743/14489/108655/20315/81904/26365/26367/84506/20430/233489/18479/22411/21676/110058/13043/19886/20377/244667/18186/338359/2058…	235
GO:0090087	regulation of peptide transport	153/10211	272/28905	0.5625	1.59231	7.25372	1.27e-12	2.77e-11	1.01e-11	277328/13640/18754/11516/27060/14682/19726/21416/14645/12290/269275/56508/14061/16176/21419/56406/16500/14683/56458/69227/14161/56205/20501/19055/320790/192185/109552/57915/18125/170756/50765/19353/16438/12288/20866/60510/18751/101772/54126/20377/26383/330890/94353/14687/171429/12361/28240/19205/16971/16878/26921/78896/380714/18126/74370/15251/18300/12289/12143/19219/18133/17886/18642/54615/26886…	153
GO:0021543	pallium development	112/10211	184/28905	0.608696	1.72308	7.27204	1.36e-12	2.96e-11	1.08e-11	17356/74762/14270/20807/19280/11682/12227/19211/69601/24136/13392/228662/14359/12032/16842/18124/13131/15565/22062/19699/77053/19353/11922/16485/15182/22594/233064/244152/244329/14182/16795/18032/67378/244667/67703/57810/19823/81907/18016/18293/22416/216850/23879/12569/15228/15251/319565/217734/668158/14634/218194/15904/18212/328365/76510/56637/19876/225523/12978/14179/64930/16870/21375/59030/329…	112
GO:0002791	regulation of peptide secretion	152/10211	270/28905	0.562963	1.59362	7.24274	1.38e-12	2.98e-11	1.09e-11	277328/13640/18754/11516/27060/14682/19726/21416/14645/12290/269275/56508/14061/16176/21419/56406/16500/14683/56458/69227/14161/56205/20501/19055/320790/192185/109552/57915/18125/170756/50765/19353/16438/12288/20866/60510/18751/101772/54126/20377/26383/330890/94353/14687/12361/28240/19205/16971/16878/26921/78896/380714/18126/74370/15251/18300/12289/12143/19219/18133/17886/18642/54615/268860/54515…	152
GO:0045229	external encapsulating structure organization	178/10211	328/28905	0.542683	1.53621	7.21816	1.47e-12	3.17e-11	1.16e-11	240047/74199/14309/58859/545370/545291/226519/18128/12831/13805/11352/21960/56348/22431/20732/72043/320078/19288/13040/21812/52076/373864/107581/654812/11787/18595/21814/13717/26433/12843/70779/22346/243853/233332/12826/234356/16795/17388/15118/16412/17386/17393/53867/20586/23871/319742/207596/17127/108153/16578/12822/216725/237759/22416/18858/12842/14230/16416/17182/217734/382864/18826/56373/140…	178
GO:0048565	digestive tract development	85/10211	129/28905	0.658915	1.86524	7.27908	1.49e-12	3.19e-11	1.16e-11	17126/21416/18128/12396/51938/20429/93840/230103/22062/20423/14184/18595/18590/94192/21412/12142/20377/58198/68270/14241/71566/17127/15902/59036/15251/14634/16195/14180/12224/71175/13845/30051/18089/11695/14464/329628/27217/15284/12020/16590/319757/269878/22601/20897/74025/17172/12808/21410/14367/15466/14463/19645/13618/14042/12043/74123/14465/18552/107515/20779/11486/20319/18741/17863/723884/141…	85
GO:0045055	regulated exocytosis	150/10211	266/28905	0.56391	1.5963	7.22085	1.61e-12	3.45e-11	1.26e-11	18607/442827/17916/18999/271457/20983/12322/74998/12290/12287/18128/20910/56508/20375/241556/16500/229521/64051/17096/22249/18124/116837/242662/26875/27278/74732/26431/56715/20907/109880/20965/12288/111173/22317/108124/76787/243979/404238/171580/64176/60510/110058/18751/12721/12286/19340/14460/12361/100503659/11541/18806/380714/109934/93670/18750/68581/94245/20963/75209/238988/319508/22631/116838…	150
GO:0035051	cardiocyte differentiation	118/10211	197/28905	0.598985	1.69559	7.24013	1.65e-12	3.51e-11	1.28e-11	20997/17691/22339/20807/225288/18596/67655/18569/74103/18128/20181/17996/22138/22431/228785/12162/20429/93840/16905/108058/56376/68016/18595/21814/21388/17684/108655/50501/15182/84506/17927/23966/18479/23828/20679/16795/16373/16412/17130/327826/17268/22416/216850/19401/22160/22632/13614/18505/17260/387204/11549/18810/19013/11479/56637/320712/14815/225638/64930/11477/22329/20544/19664/17906/12154/…	118
GO:0007269	neurotransmitter secretion	107/10211	174/28905	0.614943	1.74076	7.24335	1.7e-12	3.61e-11	1.32e-11	271457/18189/20983/12322/18190/12290/12287/20910/12096/229521/64051/18049/22249/116837/242662/15565/26875/74732/26431/20907/15893/320127/109880/20965/111173/22317/108124/76787/64176/18479/60510/18751/13491/12286/21337/11540/12361/380714/18750/18191/94245/18212/78771/17260/75209/238988/19219/116838/18951/104015/226407/67847/171180/20908/12298/20619/17957/192167/20912/16510/83762/243725/22421/16523…	107
GO:0099643	signal release from synapse	107/10211	174/28905	0.614943	1.74076	7.24335	1.7e-12	3.61e-11	1.32e-11	271457/18189/20983/12322/18190/12290/12287/20910/12096/229521/64051/18049/22249/116837/242662/15565/26875/74732/26431/20907/15893/320127/109880/20965/111173/22317/108124/76787/64176/18479/60510/18751/13491/12286/21337/11540/12361/380714/18750/18191/94245/18212/78771/17260/75209/238988/19219/116838/18951/104015/226407/67847/171180/20908/12298/20619/17957/192167/20912/16510/83762/243725/22421/16523…	107
GO:0090068	positive regulation of cell cycle process	154/10211	275/28905	0.56	1.58523	7.20685	1.74e-12	3.68e-11	1.35e-11	57261/12445/13164/18754/18596/214498/16319/226026/226151/16333/227937/76464/68142/108907/215387/16176/18514/108058/16842/68053/12448/230103/52276/230861/66993/17701/23980/56317/17120/16534/243979/404238/16001/101706/69957/14182/74393/12145/12534/50875/83946/70235/12530/73139/74370/67241/12487/19363/13424/76044/13614/211660/26914/105377/625662/382985/54375/21380/11820/11629/21926/116871/225523/129…	154
GO:0045580	regulation of T cell differentiation	116/10211	193/28905	0.601036	1.7014	7.22557	1.83e-12	3.86e-11	1.41e-11	57261/21417/19264/269023/240354/19255/67155/14462/381305/22164/240873/16842/320404/252838/63953/230738/18762/66993/20423/74734/14357/15507/108723/109880/83408/232174/211651/14204/12142/17173/59009/16453/16168/74256/14087/20586/20588/20371/16362/57765/19401/57376/12487/12477/15519/14634/20963/11774/328365/278672/13655/14000/12053/80859/239985/20668/228361/19419/18534/229473/15284/12578/12399/83766…	116
GO:0048839	inner ear development	131/10211	225/28905	0.582222	1.64814	7.21325	1.85e-12	3.89e-11	1.42e-11	17164/224796/21417/72747/18998/14462/667663/18128/16658/14173/242022/93840/107650/99683/320790/207920/18124/22283/13844/231070/20423/14184/17701/231252/13047/19353/17921/244152/504186/14182/17132/22295/235312/11994/22416/109934/15228/16450/14634/193385/17828/26564/13838/218756/18424/14180/110253/12614/21380/71446/18504/14179/241226/329628/12814/229791/73750/230824/17527/231162/19664/18935/433899/…	131
GO:0007179	transforming growth factor beta receptor signaling pathway	123/10211	208/28905	0.591346	1.67397	7.20963	1.97e-12	4.13e-11	1.51e-11	12005/268977/21417/269003/52662/17126/14718/13805/24136/269275/20375/65112/20482/53378/11545/26409/21812/16476/12164/21814/17684/12843/15258/15182/18550/69260/12560/20340/52463/80288/17127/17130/93836/16969/58250/14479/16971/114716/66313/217351/72183/52592/238247/19042/53618/14281/17129/328365/75901/50523/13132/14083/19013/11482/12741/16419/27528/14119/225631/241226/77794/11477/72789/94093/12167/…	123
GO:0048592	eye morphogenesis	114/10211	189/28905	0.603175	1.70745	7.21151	2.04e-12	4.25e-11	1.55e-11	12954/22339/19274/21417/29819/170788/18128/12831/241324/20687/18986/12162/18759/14173/15257/14686/229759/100121/13844/13836/14184/19126/16542/17684/15258/22346/108841/244152/12142/16795/270120/57810/21838/214058/110380/327826/22778/17268/237979/22160/19888/15251/12677/22632/14634/18212/218756/18424/71175/58998/15312/13508/20473/110855/18504/14103/114889/29815/12368/69743/116810/30841/52906/50530/…	114
GO:0060271	cilium assembly	207/10211	395/28905	0.524051	1.48347	7.15038	2.11e-12	4.38e-11	1.6e-11	215445/22092/19725/72747/19726/67590/71972/18011/100503572/226251/109299/227736/57438/78774/13589/245866/51938/380614/93840/76816/214459/209601/68099/21754/213081/654470/71982/259300/232906/232944/213402/74708/70314/74256/67378/14894/104394/244653/68270/244667/70989/11994/70235/107934/17758/67884/71137/380654/382406/71769/74694/66713/327954/71276/382562/19888/328108/319565/320244/76411/75216/2179…	207
GO:0016331	morphogenesis of embryonic epithelium	113/10211	187/28905	0.604278	1.71057	7.20467	2.15e-12	4.45e-11	1.62e-11	20997/225876/14462/11352/24136/22034/20732/245866/58231/12162/93840/99683/26409/13800/17769/20423/654470/17684/78783/22158/232906/20377/50768/22341/58198/16373/636931/15110/19401/217325/238057/22160/15251/108156/16450/18505/252973/18141/12614/58234/76779/73916/18504/14179/64930/16870/99377/230824/22417/231214/30841/330409/16974/22323/243905/11535/12367/19143/76365/74392/12808/21410/207304/14365/1…	113
GO:0035019	somatic stem cell population maintenance	64/10211	89/28905	0.719101	2.03561	7.23164	2.17e-12	4.48e-11	1.63e-11	18999/21416/68975/20375/12162/93840/77578/14184/16826/109880/21415/17173/14175/20377/58198/80288/26896/170942/16878/450219/23989/71175/69790/17869/94112/21380/16973/225895/18504/13711/99377/16600/12578/18780/19664/16590/319757/22421/102162/22601/21410/69792/77889/11789/347712/70673/20481/110157/71950/244349/15364/66213/20677/28077/12166/21847/387609/22061/15205/12193/21420/21907/22412/14165	64
GO:0031503	protein-containing complex localization	140/10211	245/28905	0.571429	1.61758	7.17468	2.31e-12	4.75e-11	1.73e-11	18189/29819/12322/17919/246317/67979/67991/227700/16574/56508/245866/14359/380614/16905/13858/242785/18762/11496/50791/19699/213081/26414/215114/252875/81904/74463/23859/54376/13491/16412/216049/17999/75782/74052/74053/13385/16416/54377/18164/268566/76411/18191/74190/217935/408058/12300/73340/76779/13383/545156/56637/73916/104015/381107/226432/72124/20908/20619/103967/20853/192167/26422/68259/433…	140
GO:0007265	Ras protein signal transduction	76/10211	112/28905	0.678571	1.92088	7.21657	2.36e-12	4.85e-11	1.77e-11	240168/623279/19395/19731/18128/107746/241308/69601/78255/56508/104418/76829/404710/18049/320404/53378/13844/333050/17165/56715/320127/66922/17532/83813/16706/217944/20620/240057/24066/74055/71653/20163/19419/76089/12977/320292/72399/23921/75104/13448/16653/19414/211323/71746/19417/16000/74563/20663/19418/20662/56392/227743/20779/18129/194231/22241/54153/70527/16797/114713/56289/17311/192786/1820…	76
GO:0051896	regulation of phosphatidylinositol 3-kinase/protein kinase B signal transduction	155/10211	278/28905	0.557554	1.57831	7.1607	2.37e-12	4.85e-11	1.77e-11	224640/22339/14158/12654/14309/18189/18596/19211/16333/21416/14462/22325/107746/13805/69601/14061/72699/14173/57257/242248/21812/13836/387201/15234/50791/19699/14184/18595/16542/19249/21405/18590/19353/20315/15182/14360/26365/26367/52377/16001/14182/234515/16412/75747/12402/235402/17999/68861/14694/380698/18806/18673/12985/16413/104943/30955/22160/12487/105387/18212/211673/19229/239364/67154/1408…	155
GO:0060491	regulation of cell projection assembly	127/10211	217/28905	0.585253	1.65672	7.17664	2.42e-12	4.93e-11	1.8e-11	215445/20807/271457/14158/72722/260409/104215/18189/29819/18011/18761/667663/57438/228880/18805/380614/76816/214459/21754/21812/13844/110351/12345/13836/11603/23790/319974/19353/232906/232944/20430/70314/13043/234267/74256/18186/17758/28240/74694/66713/103742/353047/104943/19888/11845/319565/14026/15519/193385/195208/18708/18753/12224/208727/17909/56637/74117/225523/107351/74055/103967/15378/1921…	127
GO:1905475	regulation of protein localization to membrane	126/10211	215/28905	0.586047	1.65896	7.16766	2.58e-12	5.25e-11	1.92e-11	68617/104215/18189/12322/17919/20411/16333/74998/13830/56508/228357/228880/16500/18759/26570/108058/226744/56374/13844/13836/18762/11603/50791/13483/231134/13853/14371/66437/19353/14360/233489/18479/16412/11735/20840/93730/279561/74053/16971/17846/14694/22416/13385/12569/16413/11845/22349/18708/103978/223254/13132/12300/58234/13383/545156/56637/269109/74117/13837/21926/20908/53330/26422/226849/10…	126
GO:0050878	regulation of body fluid levels	187/10211	350/28905	0.534286	1.51244	7.1285	2.61e-12	5.29e-11	1.93e-11	224794/22339/20807/18754/12583/108101/14682/19091/23972/18011/18761/20910/12258/14061/241556/14043/14683/545486/26570/74012/14161/73182/14613/19055/17096/11828/14916/13844/22062/20423/22393/18595/192232/18590/54368/12527/22371/16534/18793/26365/71365/20278/20277/101772/15484/17386/20443/235431/11540/14460/279561/21390/216233/22416/93670/16416/18750/11818/72736/15251/14026/19109/67505/13614/94245/…	187
GO:0055123	digestive system development	91/10211	142/28905	0.640845	1.81409	7.18719	2.71e-12	5.46e-11	1.99e-11	17126/21416/18128/12396/51938/20429/93840/230103/22062/20423/14184/213081/18595/18590/94192/21412/16001/12142/20377/58198/68270/14241/71566/17127/15902/59036/15251/14634/16195/14180/12224/71175/13845/30051/18089/11695/14464/329628/27217/15284/12020/16590/319757/269878/22601/20897/74025/17172/16000/12808/216560/21410/14367/15466/14463/19645/13618/14042/12043/74123/14465/18552/107515/20779/11486/20…	91
GO:0014812	muscle cell migration	87/10211	134/28905	0.649254	1.83789	7.18494	2.8e-12	5.63e-11	2.05e-11	11596/18596/19091/353156/56508/214968/14161/67220/108058/26409/18124/18590/16534/29875/18479/233571/13491/16971/16009/16416/16413/18505/17260/238871/16195/14180/208727/19219/18133/17869/14083/17886/11629/13078/19877/13653/70417/14869/414758/14066/14745/21898/67299/19017/319757/20660/16173/22003/16000/238130/21828/16398/57784/211770/12043/18552/67771/18024/16401/20779/18214/50706/20195/20563/23163…	87
GO:0035249	synaptic transmission, glutamatergic	85/10211	130/28905	0.653846	1.85089	7.18619	2.8e-12	5.63e-11	2.05e-11	18189/11516/67979/14645/20910/21960/104418/14359/22249/242443/19699/320127/14804/81904/108124/18479/14806/54376/210274/12286/244667/11540/53623/74007/245944/54377/195208/94245/26564/18212/17260/19229/12300/58234/14811/226407/14815/12298/17957/192167/229791/14807/108073/16523/108071/12752/100043254/12564/68318/94190/170483/20979/195018/20418/26556/14042/353342/66725/50873/14810/14800/72978/12801/1…	85
GO:0010976	positive regulation of neuron projection development	137/10211	239/28905	0.573222	1.62266	7.14378	2.88e-12	5.76e-11	2.1e-11	17356/11682/18189/11516/29819/269254/107746/69601/11352/53872/228550/12396/11538/12162/18759/67414/18049/17096/252838/13844/15234/50791/19699/13048/15507/109880/16438/232906/14360/20430/16001/29875/12877/14182/382056/244667/16412/12361/19205/216166/16971/16878/66713/14025/216739/17762/108100/16570/80913/11845/26564/18212/19229/70620/545156/74117/13837/21844/227541/192167/76089/229715/16975/99982/…	137
GO:0050851	antigen receptor-mediated signaling pathway	116/10211	194/28905	0.597938	1.69263	7.15381	2.98e-12	5.94e-11	2.17e-11	624681/15015/19264/240354/19255/16889/14462/104418/22034/381305/18019/72699/242122/57257/17096/18578/320640/230622/242627/230623/230738/74585/108723/22217/109880/108655/14360/16534/18751/74256/12927/21838/20371/78473/12487/12477/217715/12231/20963/17260/238871/12143/80859/15007/224860/329260/12298/19271/12503/19165/23921/12525/243910/12483/14728/74015/22284/50723/22637/18035/18755/105352/12043/26…	116
GO:0050870	positive regulation of T cell activation	152/10211	272/28905	0.558824	1.5819	7.12627	3.03e-12	6.03e-11	2.2e-11	57261/11596/15015/15039/14985/19264/240354/67155/14732/14462/18761/11352/22034/22164/16176/16963/27218/242122/16842/19055/320404/63953/18762/66993/20423/74734/108723/11987/15505/13848/83408/14204/12144/12721/16408/66824/16453/16168/74256/54721/20586/21838/20588/20371/171285/17974/16362/19401/57376/12487/15519/14634/20963/11774/16195/328365/80795/13655/223601/12053/16423/80859/239985/14961/14969/3…	152
GO:0045926	negative regulation of growth	147/10211	261/28905	0.563218	1.59434	7.12856	3.05e-12	6.04e-11	2.21e-11	19280/20358/67655/67155/19211/24087/21416/69601/21960/100042784/22431/214968/58231/14683/20351/209212/13841/63953/72269/22062/14184/17701/237256/21388/20239/17684/17425/108655/232339/15182/18479/22411/20377/52357/67378/18186/20586/214523/17127/209743/20187/76500/216233/18016/58172/14025/14694/14566/22416/83813/70834/18673/15982/15251/19141/22632/210108/16468/56812/219158/98402/13132/18133/14083/1…	147
GO:0050796	regulation of insulin secretion	129/10211	222/28905	0.581081	1.64491	7.12892	3.3e-12	6.51e-11	2.38e-11	277328/13640/18754/27060/14682/19726/21416/14645/12290/269275/56508/14061/16176/21419/56406/16500/14683/56458/56205/20501/19055/192185/109552/57915/18125/170756/19353/16438/12288/20866/60510/18751/101772/20377/26383/330890/94353/14687/12361/28240/19205/16971/26921/380714/18126/74370/15251/18300/12289/12143/18133/17886/18642/54615/268860/12374/21844/16522/21926/16973/16452/11551/15376/15378/97086/…	129
GO:0061351	neural precursor cell proliferation	129/10211	222/28905	0.581081	1.64491	7.12892	3.3e-12	6.51e-11	2.38e-11	17356/12767/18585/22339/12227/11516/171469/225341/12385/269060/71648/18128/107746/24136/20732/16176/16579/14173/56458/12032/56195/16842/17096/252838/17279/18027/242748/68703/66993/20423/14184/20602/14371/231871/252875/16485/20678/233064/56484/78748/20419/14182/22341/15245/18032/58198/170571/244667/16412/57810/20187/636931/327826/18016/216739/22416/15902/15228/15251/12677/68519/14634/15904/58234/2…	129
GO:0006650	glycerophospholipid metabolic process	155/10211	279/28905	0.555556	1.57265	7.10352	3.49e-12	6.84e-11	2.5e-11	20975/193742/225010/18596/18797/19211/14732/67512/227733/104418/18796/228550/14178/76192/228812/18805/68563/107650/329777/320404/72519/18710/226856/18784/26970/269615/84652/320951/67111/20778/18590/320127/68971/11812/233011/78610/212111/234515/16816/11808/76500/216233/18806/66569/71795/14245/30955/67452/100504285/218121/69048/18708/227333/268783/224020/239827/13167/104015/56176/321007/54607/66727…	155
GO:0050920	regulation of chemotaxis	140/10211	246/28905	0.569106	1.61101	7.11288	3.49e-12	6.84e-11	2.5e-11	12767/11596/22339/14164/20358/18596/19255/18128/20375/240873/214968/16176/20343/16963/14173/84112/27218/20351/13609/17096/18600/11603/20423/18595/16542/170756/15507/19353/243743/20315/12267/384569/20947/13043/14175/14182/78560/22341/76527/12554/18186/17127/20187/14172/22416/20290/18750/217835/19141/193385/18003/13614/19229/105689/18133/223601/14083/20440/12374/19876/11820/21844/13508/19252/11629/…	140
GO:0019221	cytokine-mediated signaling pathway	239/10211	471/28905	0.507431	1.43642	7.05763	3.6e-12	7.02e-11	2.56e-11	12767/21948/14158/19264/19255/21873/77125/74186/16169/18128/21353/69082/20375/22034/240873/16176/16963/329581/229096/56417/15257/17096/26409/242519/16451/230594/19268/242700/230828/18600/57914/246729/100535/56715/384309/27056/240690/20315/215919/26365/13626/66824/14081/16453/73945/16168/74256/67378/76527/12362/54721/213208/73914/14694/16362/20290/110809/12985/15251/73086/22031/19109/13614/20963/1…	239
GO:0070661	leukocyte proliferation	217/10211	420/28905	0.516667	1.46256	7.0575	3.82e-12	7.44e-11	2.72e-11	12767/16153/11596/15015/15039/14985/12445/21948/65113/19264/240354/27060/77125/19211/16889/14732/18761/57438/22034/381305/22164/240873/16176/16963/18019/27218/11444/242122/57257/242202/16842/19055/17096/242519/51797/13844/18784/26970/20423/237256/17120/108723/11987/23917/13848/93695/20315/14360/26365/14204/12144/109594/12721/16408/66824/59009/16453/16168/18032/76527/54721/213208/20371/21423/17128…	217
GO:0008544	epidermis development	207/10211	397/28905	0.521411	1.47599	7.05789	3.93e-12	7.63e-11	2.78e-11	224796/20807/13872/18998/226519/667663/18128/228357/20732/14178/347740/16658/67996/58231/14683/14173/380614/93840/16447/99683/19055/207920/22283/29876/13836/20423/14184/16826/20602/13047/26433/18590/19353/232685/15404/232174/15182/78405/16001/17921/101706/14182/72333/12560/22295/20586/12023/18988/11994/193034/450219/16675/16666/18612/80913/81535/12192/16450/193385/109620/22409/26914/13039/11774/2…	207
GO:0008016	regulation of heart contraction	118/10211	199/28905	0.592965	1.67855	7.09876	4.27e-12	8.25e-11	3.01e-11	13819/67795/80906/12290/12296/12287/20429/14613/242202/109676/21338/52076/18578/230738/11603/109552/16511/74318/23980/18125/21388/16508/12288/20928/23828/16373/216033/16521/399548/17897/193034/18750/12313/109620/13614/18708/238871/12289/387204/140781/11549/20855/208727/74868/54615/13383/21926/12373/56543/13615/20544/230899/100986/17906/12154/16523/80297/11535/13617/54352/22003/76365/20264/11548/1…	118
GO:0003231	cardiac ventricle development	96/10211	153/28905	0.627451	1.77617	7.11427	4.31e-12	8.32e-11	3.04e-11	12767/268977/381157/21952/67795/14462/18128/20181/13805/93840/14613/320790/21812/63958/66993/107823/21814/21388/17684/12142/22411/207728/59288/58198/20586/17130/17897/327826/15110/15902/11622/15251/109620/17260/140781/14180/252973/74868/19876/18018/11477/54485/99377/12814/19664/17906/12154/16974/211323/102636514/13617/112405/13430/57246/20897/22003/20564/71770/27419/207304/14463/18996/73692/26890…	96
GO:0032412	regulation of monoatomic ion transmembrane transporter activity	125/10211	214/28905	0.584112	1.65349	7.09142	4.33e-12	8.32e-11	3.04e-11	18189/83814/246317/12296/16497/13040/68312/108058/109676/14579/74777/13844/11603/109552/19699/22629/215748/116873/17992/58799/20928/81904/84506/20866/54376/13491/66894/16412/56379/399548/11735/17999/69563/20840/279561/100503659/193003/70207/54377/18750/12313/68020/94253/13614/17260/83997/12289/69179/68073/12300/58234/13383/11820/12298/241528/192167/12373/20544/230899/100986/14467/403088/108017/16…	125
GO:0042176	regulation of protein catabolic process	192/10211	363/28905	0.528926	1.49727	7.04633	4.45e-12	8.54e-11	3.12e-11	66616/18763/12005/16153/65113/93687/83814/98170/77125/12234/16333/69601/57438/26374/17754/16176/21945/56458/229317/99929/56224/19359/230598/242669/67025/230904/20423/22393/13853/100494/21929/56353/66245/14360/84506/18550/56312/59009/93960/237353/213539/53325/382035/12398/17127/17999/20588/23805/52551/56371/21859/73914/16971/17846/14694/18126/76892/18673/80280/22123/18195/170930/208092/217410/1826…	192
GO:0055074	calcium ion homeostasis	188/10211	354/28905	0.531073	1.50335	7.0424	4.63e-12	8.86e-11	3.23e-11	16440/277328/18754/12292/19264/69597/27060/18797/12296/14061/20192/18796/67885/16963/21817/56491/72699/22065/14173/64051/18049/68312/108058/109676/17096/320790/100201/52076/76376/74777/11647/269615/109552/14184/22393/116873/16542/170756/14371/66437/71982/54368/16438/12288/111173/64654/16439/64176/20866/12310/14806/18751/12721/14182/234515/26383/216001/22295/244667/21838/214111/387285/23959/28240/…	188
GO:0110020	regulation of actomyosin structure organization	76/10211	113/28905	0.672566	1.90388	7.11503	4.72e-12	9e-11	3.29e-11	18761/13609/21754/21812/72754/19353/109880/15182/52428/18479/22411/102098/234094/50768/18186/235431/17127/68178/18016/320472/16413/14026/68732/13614/17260/18708/19219/14787/76707/224105/16423/268970/64930/59030/17926/14745/242687/22417/77569/19303/243725/12154/22003/76499/11856/56363/18760/14744/328572/17128/11350/20971/13605/230837/12540/16885/17295/54324/21336/21872/75547/233977/213435/108686/4…	76
GO:0032231	regulation of actin filament bundle assembly	77/10211	115/28905	0.669565	1.89539	7.1105	4.85e-12	9.22e-11	3.36e-11	18761/13609/118449/21754/21812/72754/19353/109880/52428/18479/22411/20947/102098/234094/50768/18186/235431/17127/68178/18016/320472/16413/14026/68732/22349/18708/19219/14787/58234/76707/224105/16423/268970/64930/59030/17926/14745/242687/22417/77569/19303/243725/22003/76499/11856/56363/14744/211401/50873/11350/15901/20971/230837/12540/16885/17295/54324/21336/21872/233977/20312/19684/56193/108686/4…	77
GO:0010038	response to metal ion	172/10211	318/28905	0.540881	1.53111	7.03841	5.03e-12	9.54e-11	3.48e-11	16440/240058/98396/18189/20983/20496/27060/19395/78830/22138/228550/20322/16500/18019/22065/84112/14161/229521/19055/320404/70568/230163/16476/29876/20423/20657/50765/109880/16485/13087/233011/84506/29875/23859/20866/60510/110058/16816/56379/11735/11994/28240/56012/245944/13385/17762/18164/15902/268566/14281/12313/19141/12925/105387/12161/17260/69048/319508/11827/268860/14811/12374/56637/11820/22…	172
GO:0060840	artery development	81/10211	123/28905	0.658537	1.86417	7.09825	5.18e-12	9.72e-11	3.55e-11	12767/18132/22339/20807/268977/18596/58859/18128/13805/21419/14613/99683/320790/21812/20423/17684/67784/12142/22411/207728/59288/18186/20586/17130/16971/14230/14634/13614/328365/19219/11482/21380/19876/224792/14179/54485/381524/19664/16576/13642/13617/18021/13430/16835/13654/20897/71770/27419/207304/14048/107589/268902/15531/24069/26920/16449/18933/23797/269593/13846/16846/18605/101401/244349/154…	81
GO:0098659	inorganic cation import across plasma membrane	81/10211	123/28905	0.658537	1.86417	7.09825	5.18e-12	9.72e-11	3.55e-11	12292/20496/12290/12287/57138/19055/76376/16511/20537/12288/20928/14360/11944/20278/20277/12286/20497/16521/56379/236727/279561/28240/16515/193034/246788/16517/69806/69048/12289/13383/171286/16522/16519/56543/19059/20544/232333/16523/232975/277973/22368/16518/20499/19056/213053/223604/16520/208169/16516/20541/12482/11554/107723/27222/11928/232341/16535/270028/330953/11933/236794/12790/15978/19058…	81
GO:0099587	inorganic ion import across plasma membrane	81/10211	123/28905	0.658537	1.86417	7.09825	5.18e-12	9.72e-11	3.55e-11	12292/20496/12290/12287/57138/19055/76376/16511/20537/12288/20928/14360/11944/20278/20277/12286/20497/16521/56379/236727/279561/28240/16515/193034/246788/16517/69806/69048/12289/13383/171286/16522/16519/56543/19059/20544/232333/16523/232975/277973/22368/16518/20499/19056/213053/223604/16520/208169/16516/20541/12482/11554/107723/27222/11928/232341/16535/270028/330953/11933/236794/12790/15978/19058…	81
GO:0070663	regulation of leukocyte proliferation	167/10211	307/28905	0.543974	1.53987	7.02828	5.49e-12	1.03e-10	3.75e-11	16153/11596/15015/15039/14985/65113/19264/77125/19211/14732/18761/57438/22034/381305/22164/240873/16176/16963/18019/27218/11444/242122/57257/242202/19055/17096/13844/18784/26970/20423/237256/17120/108723/11987/93695/26365/14204/12144/109594/12721/16408/66824/59009/16453/16168/76527/54721/213208/20371/21423/171285/17974/16362/22416/11622/12487/12477/12231/193385/20963/17260/16195/80795/56532/14083…	167
GO:0044782	cilium organization	219/10211	426/28905	0.514085	1.45526	6.99616	5.72e-12	1.07e-10	3.9e-11	215445/22092/19725/72747/246102/19726/67590/71972/18011/100503572/226251/109299/227736/57438/16579/78774/13589/245866/51938/380614/93840/76816/214459/209601/68099/21754/213081/654470/71982/259300/232906/232944/213402/74708/70314/74256/67378/14894/104394/244653/68270/244667/70989/75782/11994/70235/107934/17758/74052/15185/67884/71137/380654/382406/71769/74694/66713/327954/71276/382562/19888/328108…	219
GO:0051258	protein polymerization	158/10211	287/28905	0.550523	1.5584	7.02638	5.76e-12	1.07e-10	3.9e-11	66616/14158/260409/18754/225288/67886/68166/245857/12333/27360/227634/75786/13589/75608/277360/545486/14161/170643/214444/12345/56378/13717/19353/14489/12332/19240/20430/18479/101706/12721/66824/13043/54126/234857/19200/50875/17758/625249/67282/260315/17974/237860/12985/17762/18613/108100/71276/108903/382562/76820/19888/20259/328108/11845/18080/14026/15519/68732/22349/211673/218397/18753/19229/22…	158
GO:0002520	immune system development	144/10211	256/28905	0.5625	1.59231	7.03518	5.76e-12	1.07e-10	3.9e-11	16994/15015/15039/14985/20807/17685/17688/65113/19264/225888/16889/227525/14462/57438/381305/22164/12125/66642/16658/18514/56417/16842/17096/252838/21812/381560/20423/107823/17684/17120/21929/109880/21412/108655/12288/12267/232811/22173/20947/16453/16168/14241/12145/214162/17127/20371/21423/73914/54125/22778/171285/69583/216892/20926/57765/15902/11622/12487/22632/16468/108138/75698/56532/21380/13…	144
GO:0001818	negative regulation of cytokine production	169/10211	312/28905	0.541667	1.53333	7.00017	6.56e-12	1.21e-10	4.43e-11	224647/16153/57757/11596/19280/19043/65113/19264/23825/77125/18569/14462/14061/22164/20612/14359/27218/229521/229603/16842/242248/11545/230738/13844/13836/15234/246729/100535/56715/19353/21929/83408/93695/11746/26365/18550/26557/244152/22411/66824/14182/16453/11433/213208/20371/54644/67972/260315/73914/171285/57765/19401/217365/217410/22160/22632/19720/12231/59079/19219/70790/14114/19013/56233/26…	169
GO:0001508	action potential	98/10211	158/28905	0.620253	1.75579	7.04041	6.98e-12	1.29e-10	4.7e-11	277328/83814/14682/80906/12296/20272/56508/16500/11444/14613/99526/108058/109676/230103/16511/13483/22629/16508/108655/12288/16485/20928/14806/216033/16521/399548/11735/70357/18858/319504/12313/195208/109620/18212/83997/12289/11549/239556/14811/13383/21926/12298/20265/20544/16498/100986/16523/12752/100043254/76365/20264/58802/16518/20536/72745/15165/20273/58226/20269/20648/11438/22066/16490/64378…	98
GO:0042113	B cell activation	172/10211	319/28905	0.539185	1.52631	6.98588	7.13e-12	1.31e-10	4.79e-11	16153/21948/17685/17688/67199/65113/19264/240354/19255/225888/27060/19211/227525/20687/20375/381305/22164/18019/21985/76022/11444/57257/16842/242248/17096/242519/51797/109658/13844/107823/14371/108723/21929/75725/54353/108655/101142/232811/18987/14204/387168/20947/18751/20377/16453/74256/15900/12145/20371/21423/16969/54125/22778/14025/22416/69583/20926/18673/57765/15902/11622/12487/12477/12192/22…	172
GO:0031623	receptor internalization	94/10211	150/28905	0.626667	1.77395	7.02366	7.97e-12	1.46e-10	5.34e-11	22339/72238/271457/67979/16333/227700/53378/13858/50791/20239/215114/27418/12527/81904/26365/26367/84506/233489/54376/13491/16412/17999/22416/13385/18806/18195/16416/54377/15239/217835/94245/20963/20620/13132/12300/11820/104015/381217/103967/17957/13645/19218/14745/192199/100017/320129/108086/52906/232227/18205/11771/11535/269994/14728/13642/211323/93742/13430/17920/94190/71770/22042/13429/54598/…	94
GO:0009416	response to light stimulus	178/10211	333/28905	0.534535	1.51314	6.96071	8.23e-12	1.51e-10	5.5e-11	26416/12954/17691/14913/225028/17685/17688/13872/170788/246317/12290/11352/66860/94229/75786/20511/68142/67068/26570/11444/16447/14686/11545/208768/22590/12371/63958/19046/26414/19047/109880/12288/108841/22173/408022/382056/16795/16412/214162/72565/68026/17999/12530/27403/268354/15574/15902/19888/15251/22632/116870/12925/195208/20238/51791/18708/18753/11495/219158/20512/14811/50505/11820/15312/26…	178
GO:0090263	positive regulation of canonical Wnt signaling pathway	73/10211	108/28905	0.675926	1.91339	7.02841	8.55e-12	1.56e-10	5.7e-11	19043/70425/74493/24136/320343/72043/11538/81004/14173/14184/14371/233328/77938/20377/78560/21951/12560/17127/103236/13144/22416/67181/217011/12842/59036/19042/26564/14180/219158/103978/70790/66241/107351/14296/13645/66743/192199/19664/56505/232560/27412/74996/11865/64297/22601/235542/66725/71461/68010/107515/20779/20319/18033/110957/72780/232341/69217/14183/14160/13649/17847/22210/20677/72114/26…	73
GO:0035150	regulation of tube size	114/10211	192/28905	0.59375	1.68077	6.99478	8.67e-12	1.58e-10	5.76e-11	26361/22339/19274/11516/19091/16333/27360/14043/11608/14161/14613/242202/14073/20657/16542/21814/18125/26433/12288/12310/233765/20277/67378/16412/71544/17130/11540/21390/67972/11541/16413/11622/15251/13614/320736/11549/14083/93686/385643/12374/12411/21926/19877/11551/59030/19218/13615/230899/11553/11689/16523/11535/17540/13617/14629/16533/11548/11418/238130/13983/15466/15357/15550/109700/13618/14…	114
GO:0016197	endosomal transport	153/10211	277/28905	0.552347	1.56357	6.96549	8.78e-12	1.59e-10	5.82e-11	66616/215445/72238/271457/70785/17919/100502841/66943/53611/67894/58244/227801/269338/72477/75608/99696/80877/76959/209131/13858/100226/23790/11769/231834/231876/28006/111173/259300/233489/23828/12721/319277/67282/74053/18016/245944/17846/68299/70834/208092/15239/320487/72183/11845/19720/320982/13132/666173/27008/74374/78618/16443/329260/108995/225861/68365/228359/98878/329502/53330/16558/228960/…	153
GO:0050900	leukocyte migration	208/10211	402/28905	0.517413	1.46468	6.93396	8.91e-12	1.61e-10	5.89e-11	17916/11596/22339/14158/20496/12333/77125/12642/14462/11352/20375/22164/240873/16176/20343/16963/277360/27218/57257/13609/17096/18578/18600/170756/56715/19353/15404/319655/20315/12267/12527/16534/20947/67133/12721/16408/66824/17173/22341/76527/16412/20443/21838/12145/54371/28240/246177/216892/109934/20290/57765/16416/18613/18750/217835/19141/193385/18003/13614/20963/26564/18708/238871/80795/56532…	208
GO:0021955	central nervous system neuron axonogenesis	37/10211	43/28905	0.860465	2.43578	6.96339	8.96e-12	1.62e-10	5.9e-11	19211/24136/11444/230676/13844/654470/243743/232906/244152/72320/110532/18750/18080/13838/105689/14083/13845/56336/18935/77630/80297/12552/56386/13176/18227/59058/13175/18028/20563/74244/270190/83431/99512/70433/21907/110596/14633	37
GO:0006310	DNA recombination	177/10211	331/28905	0.534743	1.51374	6.94752	9.01e-12	1.62e-10	5.92e-11	74377/17685/17688/225280/78656/65113/19264/225888/622554/226026/227525/269254/227867/68142/22164/228880/269400/17215/229584/16842/11545/212377/66233/57434/107823/20422/108655/232314/211651/232811/22594/12144/20947/56420/338359/216049/20371/21423/54125/15574/66713/68067/69583/68275/20926/54388/57765/68107/170472/67241/12487/211978/19363/227195/22632/108138/625662/75698/102632837/71175/50505/12053/…	177
GO:0032868	response to insulin	148/10211	266/28905	0.556391	1.57502	6.96311	9.1e-12	1.63e-10	5.96e-11	18607/26416/14158/104215/19255/19211/20411/16333/14732/18761/269275/16176/18759/56458/12096/11545/18710/19268/70556/18762/231070/210973/232339/26365/26367/20430/16001/12877/18479/18751/12927/75747/83946/20588/235623/16370/67972/18604/18750/17977/14245/12192/56278/18708/18753/239126/19013/209039/56637/21926/13653/107351/67856/18718/64930/338346/50915/19271/19262/19246/18534/20912/29815/20544/23120…	148
GO:0060078	regulation of postsynaptic membrane potential	85/10211	132/28905	0.643939	1.82284	7.00284	9.59e-12	1.72e-10	6.26e-11	17356/224617/18189/11516/108013/246317/19211/75786/228880/19055/22249/116837/18762/26875/19699/14405/18125/13048/20907/19085/320127/14804/14806/13491/12404/319477/81907/11540/53623/574403/14406/13385/108100/380785/20238/17260/20620/19229/116838/58234/54615/268860/14811/56637/11820/226407/20405/192167/24012/243725/22421/56216/627214/110784/15165/110902/66725/207683/50873/11554/14810/12064/11438/19…	85
GO:0006836	neurotransmitter transport	131/10211	229/28905	0.572052	1.61935	6.95434	1.04e-11	1.86e-10	6.77e-11	271457/18189/20983/12322/240332/18190/12290/12287/20910/20511/269346/12096/229521/64051/18049/22249/116837/242662/15565/26875/231290/74732/26431/18125/20907/15893/320127/109880/20965/111173/14412/22317/108124/76787/64176/18479/60510/18751/13491/12286/16412/21337/11540/12361/103098/380714/16416/18750/18191/94245/18212/78771/17260/75209/238988/19219/116838/18951/104015/226407/20519/67847/171180/209…	131
GO:0120032	regulation of plasma membrane bounded cell projection assembly	124/10211	214/28905	0.579439	1.64026	6.94788	1.12e-11	2e-10	7.29e-11	215445/20807/271457/14158/72722/260409/104215/18189/29819/18011/18761/667663/57438/228880/18805/380614/76816/214459/21754/21812/13844/110351/12345/13836/11603/23790/319974/19353/232906/232944/20430/70314/234267/74256/18186/17758/28240/74694/66713/103742/353047/19888/11845/319565/14026/15519/193385/195208/18708/18753/12224/208727/17909/56637/74117/225523/107351/74055/103967/15378/192167/109242/147…	124
GO:0035148	tube formation	109/10211	182/28905	0.598901	1.69535	6.95484	1.16e-11	2.05e-10	7.49e-11	20997/22339/225876/14462/18128/69601/11352/24136/22034/20732/12125/21817/245866/58231/12162/14173/93840/76816/99683/26409/13800/17769/20423/654470/17684/78783/22158/232906/20377/50768/58198/16373/636931/15110/19401/238057/16413/22160/15251/108156/18505/22631/252973/18141/12614/58234/76779/73916/18504/14179/64930/16870/99377/13645/230824/22417/231214/30841/330409/16974/22323/11535/12367/19143/7439…	109
GO:0050817	coagulation	108/10211	180/28905	0.6	1.69846	6.94722	1.22e-11	2.16e-10	7.89e-11	224794/20807/108101/14682/19091/23972/18761/20910/12258/14061/14683/545486/26570/74012/14161/73182/17096/13844/20423/18595/192232/18590/54368/12527/22371/18793/26365/20443/14460/21390/22416/16416/18750/11818/72736/14026/94245/20963/11774/18753/56373/14114/385643/18783/16452/11551/19271/15376/15378/20912/14066/19165/21898/11553/70945/109246/27973/14728/14065/208936/12306/268373/69453/16644/246707/…	108
GO:0045862	positive regulation of proteolysis	188/10211	357/28905	0.526611	1.49071	6.89504	1.22e-11	2.16e-10	7.89e-11	66616/12005/11596/268973/93687/240354/320924/77125/19211/12234/69601/269275/21353/26374/12125/16176/229317/13040/18049/17096/230598/78933/12371/66077/22393/66593/215114/66437/100494/64058/26408/12366/13063/240690/15182/66245/52377/233489/233744/56312/66824/50768/59009/237353/213539/12398/244667/12362/72565/76524/17127/19823/52551/56371/103583/14694/22416/76892/170930/217410/72736/110616/19141/209…	188
GO:0072594	establishment of protein localization to organelle	229/10211	452/28905	0.506637	1.43417	6.87592	1.23e-11	2.17e-10	7.91e-11	26416/70891/21749/18969/271564/77125/18761/18128/227699/227720/227738/75608/18769/58231/67437/19298/16905/56417/19055/27058/13858/66233/230738/230895/73078/20423/231103/13853/29867/66437/67604/100494/21929/16543/18634/69923/53421/320727/81904/54376/77938/15568/52348/17155/234865/15275/12402/72565/12534/17999/83946/30055/52551/432486/74203/245944/68299/11640/16211/17762/54377/15239/75266/15519/146…	229
GO:0051099	positive regulation of binding	97/10211	157/28905	0.617834	1.74895	6.9544	1.24e-11	2.17e-10	7.93e-11	57261/98170/21416/14462/59022/227737/11352/22034/13589/58231/18049/15257/67459/72701/269587/67025/11603/74585/15258/13848/67784/18793/75613/17927/233744/54126/20586/76500/16971/319939/19401/227120/22160/59036/12313/193385/13838/12143/12741/56637/11820/21844/224860/106759/72512/76089/13645/13666/11519/94088/12306/74025/22284/16000/16364/219150/19645/211286/18996/56274/328572/66725/80285/50873/6801…	97
GO:0051924	regulation of calcium ion transport	153/10211	278/28905	0.55036	1.55794	6.90853	1.27e-11	2.23e-10	8.14e-11	12767/18754/12322/18596/12296/12287/14061/241556/72699/22065/18049/68312/108058/109676/19055/65086/17096/320790/14579/52076/18578/269587/74777/109552/22393/116873/18125/170756/83408/16438/20315/12288/14360/26557/20866/12721/13491/16453/21838/69563/20840/11540/12361/279561/100503659/67972/246788/16416/30955/11622/72736/12313/19720/238871/12289/69179/19229/20855/11827/13167/12374/16867/13367/12298/…	153
GO:0002262	myeloid cell homeostasis	127/10211	221/28905	0.574661	1.62673	6.91227	1.39e-11	2.43e-10	8.86e-11	12005/26416/22339/20807/13819/19255/16889/107371/14462/11480/20687/20375/12125/16658/67017/26570/56417/320404/17096/76959/230257/18578/18477/381560/59003/21814/17684/19353/12183/20514/84506/56484/20679/20277/11733/20586/23871/50875/20371/15185/14460/21423/16969/22778/217127/80280/15902/238247/15251/108156/12192/76044/17129/20088/21399/93686/223770/223870/11479/12053/224792/12978/14151/16452/12977…	127
GO:0032869	cellular response to insulin stimulus	127/10211	221/28905	0.574661	1.62673	6.91227	1.39e-11	2.43e-10	8.86e-11	18607/14158/104215/19255/19211/20411/16333/14732/18761/16176/18759/56458/12096/11545/18710/19268/70556/18762/231070/232339/26365/26367/20430/16001/12877/18479/18751/12927/75747/83946/20588/16370/67972/18604/18750/17977/14245/12192/56278/18708/18753/239126/209039/56637/21926/107351/67856/18718/338346/50915/19271/19262/19246/18534/29815/20544/231207/56041/23921/20393/18576/17274/20660/108155/237542…	127
GO:0035296	regulation of tube diameter	113/10211	191/28905	0.591623	1.67475	6.91471	1.47e-11	2.55e-10	9.3e-11	26361/22339/19274/11516/19091/16333/27360/14043/11608/14161/14613/242202/14073/20657/16542/21814/18125/26433/12288/12310/233765/20277/67378/16412/71544/17130/11540/21390/67972/11541/16413/11622/15251/13614/320736/11549/14083/93686/385643/12374/12411/21926/19877/11551/59030/19218/13615/230899/11553/11689/16523/11535/17540/13617/14629/16533/11548/11418/238130/13983/15466/15357/15550/109700/13618/14…	113
GO:0097746	blood vessel diameter maintenance	113/10211	191/28905	0.591623	1.67475	6.91471	1.47e-11	2.55e-10	9.3e-11	26361/22339/19274/11516/19091/16333/27360/14043/11608/14161/14613/242202/14073/20657/16542/21814/18125/26433/12288/12310/233765/20277/67378/16412/71544/17130/11540/21390/67972/11541/16413/11622/15251/13614/320736/11549/14083/93686/385643/12374/12411/21926/19877/11551/59030/19218/13615/230899/11553/11689/16523/11535/17540/13617/14629/16533/11548/11418/238130/13983/15466/15357/15550/109700/13618/14…	113
GO:0000209	protein polyubiquitination	150/10211	272/28905	0.551471	1.56109	6.87137	1.64e-11	2.84e-10	1.04e-10	12005/67196/83814/225743/207521/66799/226098/74493/12234/99152/227738/57438/22193/22034/381305/17222/81018/70093/68274/67525/75234/63958/100763/19822/52206/70097/56317/384309/21929/100502936/84506/59047/66412/69957/21951/66894/12402/23806/93836/17999/70348/211949/636931/15185/103583/76901/67128/672511/68497/22031/19720/218215/71816/105689/70790/70620/22129/50758/67664/22029/228361/80985/212114/80…	150
GO:0009791	post-embryonic development	85/10211	133/28905	0.639098	1.80914	6.91235	1.74e-11	2.99e-10	1.09e-10	30957/22339/170788/17126/14682/21416/14462/11352/94229/12125/14683/99929/30953/192195/21812/230676/22062/15285/16542/16438/13498/12142/20679/16795/20437/68790/56379/214162/58250/245944/14406/217325/11622/13386/269209/227331/15312/13508/17850/75605/16452/18089/414758/11695/242291/11428/16600/17906/114142/11920/22284/14367/239528/12043/170656/20541/11350/18227/14013/214133/16348/21350/20348/14254/1…	85
GO:0061458	reproductive system development	184/10211	349/28905	0.527221	1.49244	6.84038	1.77e-11	3.04e-10	1.11e-10	22339/94224/17685/14309/11516/381157/15488/19211/21416/14462/18128/20181/26423/11480/22431/14178/12125/12162/99929/19288/30953/192195/70093/77595/320790/230103/21812/242523/20423/76943/213081/18595/16542/21405/100535/17684/19353/140498/17761/21412/13498/109135/18793/75410/56484/16001/56312/94109/20377/11499/384806/252866/69260/16336/14087/14460/327826/14566/19401/70956/238057/11622/238247/217715/…	184
GO:0046620	regulation of organ growth	81/10211	125/28905	0.648	1.83434	6.90899	1.81e-11	3.1e-10	1.13e-10	26416/18712/67655/19211/21416/18128/22431/12125/58231/14173/21812/22062/21814/100705/21388/17684/108655/232339/12288/15182/84506/18479/14182/52357/12534/56808/11622/22632/13614/16468/17260/387204/50523/14180/14083/19013/21380/14815/14297/14179/723954/15284/16526/19664/319757/12154/12444/211323/22601/57246/17967/16000/14463/56274/328572/26413/14465/11789/19735/11554/98558/19736/110196/12640/226844…	81
GO:0014909	smooth muscle cell migration	78/10211	119/28905	0.655462	1.85546	6.91108	1.82e-11	3.1e-10	1.13e-10	11596/18596/19091/353156/56508/214968/14161/108058/26409/18124/18590/16534/29875/18479/233571/13491/16971/16009/16416/17260/238871/16195/14180/208727/19219/18133/17869/14083/17886/11629/13078/13653/14869/414758/14066/14745/21898/67299/19017/319757/20660/16173/22003/16000/238130/16398/211770/12043/18552/67771/18024/16401/20779/18214/50706/20195/20563/231637/14673/18605/21336/57342/14107/18667/1791…	78
GO:0022898	regulation of transmembrane transporter activity	128/10211	224/28905	0.571429	1.61758	6.85779	1.97e-11	3.37e-10	1.23e-10	18712/18189/83814/246317/16333/12296/16497/13040/68312/108058/109676/14579/74777/13844/11603/109552/19699/22629/215748/116873/17992/58799/20928/81904/84506/20866/54376/13491/66894/16412/56379/399548/11735/17999/69563/20840/279561/100503659/193003/70207/54377/18750/12313/68020/94253/13614/17260/83997/12289/69179/68073/12300/58234/13383/11820/12298/241528/192167/12373/20544/230899/100986/14467/4030…	128
GO:0048593	camera-type eye morphogenesis	98/10211	160/28905	0.6125	1.73385	6.87933	2e-11	3.41e-10	1.24e-10	12954/22339/19274/21417/170788/18128/241324/20687/18986/12162/15257/14686/100121/13844/13836/14184/19126/16542/17684/15258/22346/108841/244152/12142/16795/270120/57810/21838/214058/110380/327826/22778/17268/237979/22160/19888/15251/12677/22632/14634/18212/218756/58998/15312/13508/20473/110855/18504/114889/29815/69743/116810/30841/52906/16974/54352/64379/58235/20897/27419/14367/15165/77945/20683/1…	98
GO:0006644	phospholipid metabolic process	192/10211	368/28905	0.521739	1.47692	6.80504	2.17e-11	3.68e-10	1.34e-10	20975/193742/225010/18596/18797/19211/14732/67512/227733/104418/18796/228550/14178/76192/228812/18805/68563/107650/15360/329777/320404/72519/52076/67916/18710/100340/226856/18784/26970/269615/84652/320951/67111/17855/20778/18590/320127/68971/66857/11812/233011/78610/212111/71780/234515/16816/11808/76500/216233/216739/18806/66569/71795/238011/14245/30955/67452/100504285/81535/218121/268656/15212/6…	192
GO:1903532	positive regulation of secretion by cell	201/10211	389/28905	0.51671	1.46269	6.79014	2.32e-11	3.93e-10	1.43e-10	271457/277328/17929/18754/11516/20983/20496/17919/98170/14682/16333/21416/14645/209630/18761/12287/20910/11480/56508/22138/14061/16176/56406/16500/14683/69227/14161/12096/11444/53378/22249/15565/192185/109552/80885/20907/50765/19353/16438/20315/12288/16534/20866/60510/18751/101772/54126/14182/22341/26383/17386/21337/19340/11540/14460/12361/28240/19205/16971/16878/78896/11541/18806/380714/360013/1…	201
GO:0031667	response to nutrient levels	216/10211	424/28905	0.509434	1.44209	6.77764	2.41e-11	4.07e-10	1.49e-10	26416/18712/224796/20807/72238/93687/16889/329065/21416/14645/20181/227731/24136/11480/269275/269378/16500/81004/18805/56458/229317/12096/20501/229722/11520/16476/230676/14916/12164/230738/11910/11647/277854/100705/231659/17425/252875/26408/13498/101142/57436/17927/56484/72759/20277/233833/67378/20497/319481/75747/78926/216749/73158/544791/18432/193034/192197/18604/17762/74370/14527/68837/17977/1…	216
GO:0042471	ear morphogenesis	91/10211	146/28905	0.623288	1.76438	6.84327	2.63e-11	4.42e-10	1.61e-10	224796/21417/72747/18998/110796/14462/667663/16658/93840/99683/320790/18124/13844/231070/17701/213081/231252/19353/17921/504186/14182/22295/11994/22416/109934/15228/193385/17828/13614/26564/18424/14180/71175/17869/110253/12614/21380/18504/14179/241226/12814/73750/230824/12020/14581/16206/13617/17920/76365/237523/320398/216560/27419/16470/14623/14365/12824/26413/14048/72999/13388/71461/23992/18933…	91
GO:0048659	smooth muscle cell proliferation	118/10211	203/28905	0.581281	1.64547	6.82074	2.63e-11	4.42e-10	1.61e-10	16153/11596/22339/18596/58859/14682/19091/19211/18569/21416/22034/21817/14173/17261/13609/108058/26409/18124/16476/67087/100689/21929/26408/108655/12267/16534/16001/18479/233571/13491/16168/12554/13433/21859/327826/16009/18673/16416/18750/15902/59027/15251/13614/18295/78689/17260/18708/238871/14180/208727/18133/17869/14083/266632/56637/11629/21926/13653/14869/16452/16600/21898/100017/22353/19017/…	118
GO:0007369	gastrulation	111/10211	188/28905	0.590426	1.67136	6.82537	2.65e-11	4.43e-10	1.62e-10	20997/12005/16153/18999/20807/214498/17126/12831/241324/11480/14043/12162/93840/16842/18124/67916/230793/68592/13836/22642/21405/68421/21929/20336/23966/22411/20377/14182/17127/235497/12816/80294/21423/327826/18016/14694/15110/22416/216850/217351/59036/18193/26914/18424/20680/17886/16402/76707/15260/224143/19252/17196/16973/18504/14179/67382/11477/13711/16558/15376/15378/27217/16600/11426/16974/2…	111
GO:0032943	mononuclear cell proliferation	199/10211	385/28905	0.516883	1.46318	6.76184	2.8e-11	4.68e-10	1.71e-10	12767/16153/11596/15015/15039/14985/12445/21948/65113/19264/240354/19211/16889/14732/18761/57438/22034/381305/22164/240873/16176/16963/18019/27218/11444/242122/57257/242202/16842/19055/17096/242519/51797/13844/18784/26970/20423/237256/17120/108723/11987/23917/13848/93695/20315/14360/26365/14204/12144/109594/12721/16408/66824/59009/16453/16168/54721/213208/20371/21423/171285/17974/16362/22416/1162…	199
GO:0031644	regulation of nervous system process	100/10211	165/28905	0.606061	1.71562	6.81306	3.04e-11	5.06e-10	1.85e-10	17356/224617/277328/18189/108013/246317/18190/19211/78830/56508/21960/228836/228880/11444/22249/230598/116837/18762/26875/15234/19699/50849/13048/20907/19085/245880/23966/14806/13491/244310/12404/81907/56318/216749/13385/93670/54377/108100/14245/380785/20620/19229/68073/116838/18133/58234/268860/14811/56637/11820/21926/20405/13011/192167/13666/22421/320701/13032/56216/93742/13654/16000/72948/2655…	100
GO:0032944	regulation of mononuclear cell proliferation	155/10211	285/28905	0.54386	1.53954	6.76511	3.19e-11	5.3e-10	1.93e-10	16153/11596/15015/15039/14985/65113/19264/19211/14732/18761/57438/22034/381305/22164/240873/16176/16963/18019/27218/11444/242122/57257/242202/19055/17096/13844/18784/26970/20423/237256/17120/108723/11987/93695/26365/14204/12144/109594/12721/16408/66824/59009/16453/16168/54721/213208/20371/21423/171285/17974/16362/22416/11622/12487/12477/12231/193385/20963/17260/16195/80795/56532/20440/12053/13383…	155
GO:0005976	polysaccharide metabolic process	72/10211	108/28905	0.666667	1.88718	6.82672	3.24e-11	5.36e-10	1.96e-10	53601/53412/20411/16333/21416/14043/329509/27357/81600/74178/19046/13853/19047/18682/14936/244416/234356/102093/15118/18679/56351/14377/14527/76487/241113/16195/19219/18642/66849/56637/110078/13645/108099/66681/11771/16000/11548/217166/17423/269224/14042/74185/15116/18145/15531/11554/271639/12655/83398/64580/18033/23908/14348/16847/15289/18605/11652/16337/58994/110094/69181/103988/216558/69183/67…	72
GO:0032835	glomerulus development	52/10211	70/28905	0.742857	2.10286	6.82764	3.33e-11	5.51e-10	2.01e-10	18596/18128/22431/72043/12162/93840/19055/19126/18595/21412/12267/67703/16416/11622/13614/17260/70350/13653/74055/18504/12388/228790/97064/17527/19277/319197/60595/13617/13618/14042/211401/12043/12488/107515/16449/16194/18129/21687/11601/15978/23967/17300/240725/11600/15205/71602/12633/12846/15139/71785/12828/18591	52
GO:0018210	peptidyl-threonine modification	75/10211	114/28905	0.657895	1.86235	6.81819	3.37e-11	5.56e-10	2.03e-10	12005/12654/12322/667663/228785/15257/108058/226751/21405/231876/15258/21951/270049/12534/83946/279561/114716/12569/74370/108760/18753/11479/26404/56637/11820/19877/13645/108099/101351/269881/80982/94088/18817/108148/93742/108155/16145/18760/66725/12043/26413/21770/14423/271786/53416/15259/12995/271639/23797/192656/19023/22241/17295/232341/101320/17872/22068/216021/12649/108737/69181/56480/18099/…	75
GO:0002062	chondrocyte differentiation	79/10211	122/28905	0.647541	1.83304	6.81459	3.38e-11	5.56e-10	2.03e-10	26416/12393/14043/72043/20429/17261/230103/21812/373864/73121/18984/20678/269941/69121/20679/14182/20340/17132/17127/108153/70235/58250/214855/14172/76566/18750/15251/14634/12161/26564/17260/14180/83925/18133/240396/68259/12814/12167/242291/12399/231162/12020/208647/13666/22421/56788/235320/216795/213053/19645/14042/12824/65960/69605/58214/20319/242316/18028/19092/19247/11595/58994/102607/15364/2…	79
GO:0034764	positive regulation of transmembrane transport	136/10211	243/28905	0.559671	1.5843	6.76001	3.56e-11	5.85e-10	2.13e-10	26416/104215/83814/20411/80906/16333/12296/14061/20511/18759/22065/13040/68312/109676/19055/18124/242669/13844/109552/19699/16511/13483/215748/116873/18125/17992/109880/83408/12288/16502/20866/13491/14081/16412/21838/171429/20840/279561/216739/193003/12313/68020/13614/218397/12289/18753/69179/68073/54375/58234/105727/13167/65962/16867/241528/24012/229715/19059/20544/230899/100986/14467/80982/1406…	136
GO:0010594	regulation of endothelial cell migration	106/10211	178/28905	0.595506	1.68574	6.78244	3.58e-11	5.85e-10	2.14e-10	18607/11596/22339/19274/14164/320924/14645/14462/18128/69601/14173/20351/67916/230738/13836/20423/14181/70097/16542/21814/15507/19353/243362/108655/26365/14175/14182/78560/22341/12927/18186/23871/12822/21390/14172/723924/20692/26397/11541/192197/16416/18750/11818/16413/30955/15251/19141/17260/20620/19229/20855/107831/105844/56233/11482/21926/54485/50754/13645/16600/11745/12154/22421/52014/73230/1…	106
GO:0008038	neuron recognition	40/10211	49/28905	0.816327	2.31083	6.78718	3.72e-11	6.08e-10	2.22e-10	13844/67784/232906/18186/244682/114873/235472/107934/12569/319504/15228/13838/22631/13845/13837/19876/11820/13508/13367/229715/12368/269878/12367/17967/14042/268902/94185/329278/12064/12801/19283/66797/53870/68802/54004/13723/22418/20356/68585/54713	40
GO:0007059	chromosome segregation	213/10211	419/28905	0.508353	1.43903	6.69035	4.25e-11	6.92e-10	2.53e-10	16580/20815/57261/68617/70891/21749/78798/107047/622554/16319/226026/67155/19211/13006/99152/228012/76464/68142/108907/215387/17222/13589/75608/21969/17865/545486/12448/14579/76959/214444/108000/52276/18221/18005/66993/19822/52206/12617/56317/77053/17120/110958/211651/71909/12877/78610/101706/110033/69957/234094/71876/270058/76478/74393/20586/12534/20588/327799/66713/74847/52570/16211/57376/17047…	213
GO:0048608	reproductive structure development	181/10211	345/28905	0.524638	1.48513	6.69961	4.41e-11	7.16e-10	2.61e-10	22339/94224/17685/14309/11516/381157/15488/19211/21416/14462/18128/20181/26423/11480/22431/14178/12125/12162/99929/19288/30953/192195/77595/320790/230103/21812/242523/20423/76943/213081/18595/16542/21405/100535/17684/19353/140498/17761/21412/13498/18793/75410/56484/16001/56312/94109/20377/11499/384806/252866/69260/16336/14087/14460/327826/14566/19401/70956/238057/11622/238247/217715/20708/12161/1…	181
GO:0007613	memory	101/10211	168/28905	0.60119	1.70183	6.74263	4.73e-11	7.65e-10	2.79e-10	16440/224671/77596/53901/20807/20983/67869/246317/67979/19211/17754/16176/11538/229521/11444/18049/242202/76376/329934/18762/19699/13048/78405/13491/210274/94109/382056/16795/18032/12362/27403/268354/98388/17762/19141/94245/20238/51791/18212/238871/20620/12647/58234/16402/14811/545156/11820/224938/13653/66673/241226/16917/58800/19165/20393/108073/232333/18205/12444/232975/211323/16835/68318/16000…	101
GO:0072175	epithelial tube formation	101/10211	168/28905	0.60119	1.70183	6.74263	4.73e-11	7.65e-10	2.79e-10	20997/22339/225876/14462/11352/24136/22034/20732/245866/58231/12162/14173/93840/99683/26409/13800/17769/20423/654470/17684/78783/22158/232906/20377/50768/58198/16373/636931/15110/19401/238057/22160/15251/108156/18505/252973/18141/12614/58234/76779/73916/18504/14179/64930/16870/99377/13645/230824/22417/231214/30841/330409/16974/22323/11535/12367/19143/74392/12808/21410/207304/105450/14365/14573/56…	101
GO:0009743	response to carbohydrate	127/10211	224/28905	0.566964	1.60495	6.71746	4.86e-11	7.84e-10	2.86e-10	11596/277328/13640/18754/17126/17970/14732/21416/213993/74998/14645/12290/269275/16176/56406/16500/69227/19055/22249/14916/56485/192185/109552/231103/57915/21405/19353/16001/18751/101772/26383/330890/20586/94353/171429/16971/26921/14694/217127/18750/74370/15251/12192/217715/12289/378435/17886/56490/21844/26415/13653/16973/18504/11551/15376/15378/18534/22329/12368/97086/18575/18576/12367/50868/214…	127
GO:0060997	dendritic spine morphogenesis	55/10211	76/28905	0.723684	2.04858	6.76484	5.08e-11	8.17e-10	2.98e-10	17356/29819/17919/19211/53872/228550/67414/56376/13844/19699/13048/233071/216049/15185/64451/12361/66713/13385/12569/56013/108100/217692/94245/13838/210293/58234/13845/545156/74117/320712/21844/103967/192167/16975/243725/22421/232560/11487/12323/18163/66725/12540/13839/17118/71974/22215/235072/270190/18481/327814/329165/53972/74143/77097/74006	55
GO:2000628	regulation of miRNA metabolic process	65/10211	95/28905	0.684211	1.93684	6.75957	5.15e-11	8.26e-10	3.01e-10	16153/20807/14462/66774/20375/22431/381305/21812/16476/230738/20602/15182/56484/21676/20586/23871/17127/17130/19401/22160/15251/14281/22632/19109/100715/12224/208727/14000/17869/19013/239719/11820/21926/13653/14815/14283/16600/14728/18021/20185/14463/223701/328572/19317/14465/17128/18129/18033/18028/13982/17863/380669/17125/13649/71701/20787/268721/12166/20788/15461/13865/73181/18508/21752/18591	65
GO:0007599	hemostasis	107/10211	181/28905	0.59116	1.67344	6.71703	5.39e-11	8.58e-10	3.13e-10	224794/20807/108101/14682/19091/23972/18761/20910/12258/14061/241556/14683/545486/26570/74012/14161/73182/17096/13844/20423/18595/192232/18590/54368/12527/22371/18793/26365/20443/14460/21390/22416/16416/18750/11818/72736/14026/94245/20963/11774/18753/56373/14114/385643/18783/16452/11551/19271/15376/15378/20912/14066/21898/11553/70945/109246/27973/14728/14065/208936/12306/268373/69453/16644/246707…	107
GO:0071772	response to BMP	107/10211	181/28905	0.59116	1.67344	6.71703	5.39e-11	8.58e-10	3.13e-10	68799/224640/268935/12393/17126/225743/18569/21416/14462/18128/13805/241324/11480/21419/12162/20482/213262/12096/69585/16842/18027/12164/17701/16542/21814/15258/69121/101706/20377/18032/17130/108153/14479/211739/22416/22057/66313/238057/19042/320460/12161/110521/26564/17129/11482/50766/13653/11477/329506/14464/94093/56543/12167/19664/18935/12154/269878/94187/73230/57246/20660/22284/320027/66042/1…	107
GO:0071773	cellular response to BMP stimulus	107/10211	181/28905	0.59116	1.67344	6.71703	5.39e-11	8.58e-10	3.13e-10	68799/224640/268935/12393/17126/225743/18569/21416/14462/18128/13805/241324/11480/21419/12162/20482/213262/12096/69585/16842/18027/12164/17701/16542/21814/15258/69121/101706/20377/18032/17130/108153/14479/211739/22416/22057/66313/238057/19042/320460/12161/110521/26564/17129/11482/50766/13653/11477/329506/14464/94093/56543/12167/19664/18935/12154/269878/94187/73230/57246/20660/22284/320027/66042/1…	107
GO:0098739	import across plasma membrane	120/10211	209/28905	0.574163	1.62532	6.70546	5.43e-11	8.62e-10	3.15e-10	12292/20496/240332/12290/12287/20511/57138/26570/19055/76376/56485/16511/20537/11987/12288/14412/20928/20514/14360/11944/20278/20277/14081/12286/20497/16412/16521/56379/236727/279561/28240/55963/216739/16515/193034/246788/16517/69806/69048/12289/18753/20512/105727/69354/17250/13383/171286/16522/21926/17254/16519/56543/19059/20544/100604/21366/232333/16523/26459/232975/277973/215335/22368/16518/20…	120
GO:0048660	regulation of smooth muscle cell proliferation	113/10211	194/28905	0.582474	1.64885	6.70168	5.76e-11	9.11e-10	3.32e-10	16153/11596/22339/18596/58859/14682/19091/19211/18569/21416/22034/21817/14173/17261/13609/108058/26409/18124/16476/67087/21929/26408/108655/12267/16534/16001/18479/233571/13491/16168/12554/13433/21859/327826/16009/18673/16416/18750/15902/59027/15251/13614/18295/17260/18708/238871/14180/208727/17869/14083/266632/56637/11629/21926/13653/14869/16452/16600/21898/100017/22353/19017/16173/22003/16000/1…	113
GO:0050772	positive regulation of axonogenesis	68/10211	101/28905	0.673267	1.90587	6.74	5.76e-11	9.11e-10	3.32e-10	22339/20807/13640/17919/99152/24136/11538/12561/20482/20429/18049/65086/230598/243743/109880/67784/20315/20430/233489/18479/244667/18186/330914/67095/54712/16971/14025/22416/17762/18080/217715/18212/56637/19876/21844/13508/24001/14297/71653/99412/229715/11426/18845/269878/330938/26396/22368/11858/76965/328572/71751/268902/246048/12064/271639/52822/16885/18213/18208/83431/12168/14268/20354/17755/2…	68
GO:0006260	DNA replication	148/10211	271/28905	0.546125	1.54596	6.67365	5.86e-11	9.23e-10	3.37e-10	320209/21749/76781/225280/18969/13006/68379/56878/68142/74528/21969/269400/17215/12428/11545/12448/208768/212377/16476/18027/665775/71521/19353/381760/74729/77011/12144/19647/233875/19076/14182/408022/18032/56452/216049/68026/12534/76901/68275/217127/170472/238011/14245/227195/22632/67236/54380/14198/218973/67444/382985/77782/110749/27221/107373/108689/11551/269424/19891/67141/19687/12545/12190/6…	148
GO:0050670	regulation of lymphocyte proliferation	152/10211	280/28905	0.542857	1.5367	6.66965	5.91e-11	9.29e-10	3.39e-10	16153/11596/15015/15039/14985/65113/19264/19211/14732/18761/57438/22034/381305/22164/240873/16176/16963/18019/27218/11444/242122/57257/242202/19055/17096/13844/18784/26970/20423/237256/17120/108723/11987/93695/26365/14204/12144/109594/12721/16408/66824/59009/16453/16168/54721/213208/20371/21423/171285/17974/16362/22416/11622/12487/12477/12231/193385/20963/17260/16195/80795/56532/12053/13383/11629…	152
GO:0007596	blood coagulation	105/10211	177/28905	0.59322	1.67927	6.69945	6.09e-11	9.52e-10	3.48e-10	224794/20807/108101/14682/19091/23972/18761/20910/12258/14061/14683/545486/26570/74012/14161/73182/17096/13844/20423/18595/192232/18590/54368/12527/22371/18793/26365/20443/14460/21390/22416/16416/18750/11818/72736/14026/94245/20963/11774/18753/56373/14114/385643/18783/16452/11551/19271/15376/15378/20912/14066/21898/11553/70945/109246/27973/14728/14065/208936/12306/268373/69453/16644/246707/12495/…	105
GO:0051494	negative regulation of cytoskeleton organization	105/10211	177/28905	0.59322	1.67927	6.69945	6.09e-11	9.52e-10	3.48e-10	78798/213556/225288/67886/245857/12333/27360/227634/17754/13589/100505386/13609/214444/12345/14489/12332/19240/12386/52428/20947/12721/102098/54126/50768/235431/68178/50875/15185/110380/23805/260315/78926/237860/216965/237891/18613/108903/382562/19888/20259/14026/68732/22349/211673/18708/18753/223601/14787/58234/65970/76707/224105/12449/268970/93689/107351/59030/17926/242253/242687/320827/243725/…	105
GO:0014910	regulation of smooth muscle cell migration	71/10211	107/28905	0.663551	1.87836	6.72738	6.16e-11	9.61e-10	3.51e-10	11596/18596/19091/353156/56508/214968/14161/108058/26409/18124/18590/29875/18479/233571/13491/16971/16009/16416/17260/238871/16195/14180/208727/19219/17869/14083/17886/11629/13078/13653/14869/14066/14745/21898/67299/19017/319757/20660/16173/22003/16000/238130/16398/211770/12043/18552/18024/20779/18214/50706/20195/20563/231637/14673/21336/14107/18667/17918/18015/72508/16011/76709/18792/12166/10601…	71
GO:0048661	positive regulation of smooth muscle cell proliferation	76/10211	117/28905	0.649573	1.83879	6.71898	6.33e-11	9.86e-10	3.6e-10	11596/22339/18596/14682/22034/21817/14173/17261/13609/108058/26409/18124/16476/26408/108655/12267/16534/16001/18479/233571/12554/13433/327826/18673/16416/18750/15902/59027/15251/13614/18708/238871/14180/208727/17869/14083/266632/56637/11629/21926/13653/16452/21898/100017/19017/16173/16000/18105/15357/16398/54598/20779/18214/16194/14679/16193/13874/14254/17863/14183/15446/20312/58994/13649/18015/7…	76
GO:0098876	vesicle-mediated transport to the plasma membrane	95/10211	156/28905	0.608974	1.72387	6.69995	6.41e-11	9.96e-10	3.64e-10	215445/70785/17919/100502841/107371/53611/71648/58244/227801/269338/99371/99696/226744/209131/13858/100226/26414/231876/20336/259300/23828/67378/11735/74053/17846/14694/16897/68299/18195/15239/11845/66482/320982/666173/27008/78618/329260/20908/68365/228359/98878/329502/20619/53330/228960/229227/11426/69994/65945/19349/74105/12752/56216/101490/57437/17274/30930/13430/20660/12988/235574/20742/73463…	95
GO:0051402	neuron apoptotic process	196/10211	381/28905	0.514436	1.45625	6.62555	6.72e-11	1.04e-09	3.8e-10	18607/16153/11596/22339/12227/17685/18998/17970/71648/14462/20910/12125/16176/21419/17865/16500/11538/11608/18759/18049/99526/11545/13841/230103/18124/16476/19268/12371/22062/11603/20817/57434/14184/22393/16542/18125/66593/14371/66437/15505/26408/15258/109880/12366/14804/67784/13498/14360/78405/14806/56312/12721/12286/18032/20437/18186/11540/110532/16971/56351/245944/12569/18673/11302/72183/15251…	196
GO:0032409	regulation of transporter activity	132/10211	236/28905	0.559322	1.58331	6.64987	7.28e-11	1.13e-09	4.11e-10	18712/18189/65113/83814/246317/16333/12296/16497/13040/80281/68312/108058/109676/14579/74777/13844/11603/109552/19699/22629/20537/215748/116873/17992/58799/20928/81904/84506/20866/54376/13491/66894/16412/56379/399548/11735/17999/69563/20840/279561/100503659/193003/70207/54377/18750/12313/68020/94253/13614/17260/83997/12289/18753/69179/68073/12300/58234/13383/11820/12298/241528/192167/12373/20544/…	132
GO:1901342	regulation of vasculature development	168/10211	317/28905	0.529968	1.50022	6.61851	7.68e-11	1.18e-09	4.32e-10	12767/16153/18132/22339/19274/12654/14164/20358/20496/320924/21413/14645/13805/69601/241556/16176/14173/20351/21812/16451/230738/13836/654812/15234/20423/70097/16542/14886/15507/243362/15258/67784/20315/12267/13854/26365/20866/18751/78560/22341/15245/18186/16412/23871/209743/21390/12226/16878/14172/20692/16416/18750/11818/15239/30955/15251/20620/19229/70086/19219/67154/107831/11482/16402/12741/21…	168
GO:2001236	regulation of extrinsic apoptotic signaling pathway	101/10211	169/28905	0.597633	1.69176	6.66575	7.69e-11	1.18e-09	4.32e-10	16994/22339/12385/19264/21416/22164/16176/20612/58231/14049/20482/14161/16905/21812/14050/11910/15234/21929/14360/66824/13043/20377/14182/59009/16453/74256/80707/18186/83946/14460/13144/450219/227154/64294/13132/83925/97998/224105/56637/11820/21926/12211/14869/22029/11477/17210/12167/19165/21898/12399/12122/211323/22601/14629/16000/67338/66505/20684/14573/56274/12043/12824/14048/58801/433256/1316…	101
GO:0002263	cell activation involved in immune response	178/10211	340/28905	0.523529	1.48199	6.6073	7.97e-11	1.22e-09	4.47e-10	18607/442827/16153/57261/57757/17916/14991/14158/18754/17685/17688/65113/19264/240354/225888/77125/14462/20910/20375/381305/22164/240873/84112/27218/20351/16842/17096/18124/242519/230738/18762/107823/27278/74732/56715/21929/75725/108655/101142/232811/243979/404238/20947/20277/12721/16408/66824/17173/16453/15900/214162/20371/54644/14460/16971/171285/16362/11541/69583/18806/109934/20926/93670/57765…	178
GO:0014911	positive regulation of smooth muscle cell migration	52/10211	71/28905	0.732394	2.07324	6.69169	8.17e-11	1.25e-09	4.57e-10	11596/18596/56508/214968/14161/108058/26409/18124/29875/18479/233571/16971/16416/238871/16195/14180/208727/19219/17869/14083/11629/13078/13653/14066/14745/21898/67299/319757/16173/16000/238130/16398/12043/18552/20779/18214/50706/20195/231637/14107/18667/17918/72508/16011/76709/18792/223864/11504/11977/71785/21752/18591	52
GO:0035270	endocrine system development	89/10211	144/28905	0.618056	1.74957	6.66432	8.3e-11	1.27e-09	4.63e-10	18607/20807/18596/17126/19726/21416/14462/26423/22431/545486/18514/14173/21812/110351/20423/15285/18595/17684/14842/627049/15258/109880/22346/16001/17127/12161/13614/18740/21380/18736/20473/14815/225631/14179/15376/110805/99982/22417/19664/319757/13666/11865/18576/14912/13617/214597/20897/26396/17172/21410/12921/26413/13388/14465/12015/387210/53626/83993/12918/16194/18741/12640/12571/19744/16193/…	89
GO:0008643	carbohydrate transport	98/10211	163/28905	0.601227	1.70194	6.64194	9.07e-11	1.38e-09	5.05e-10	26416/104215/20522/20411/16333/20511/16176/54338/18759/11828/18124/56485/242773/22612/20537/100705/21405/58246/109880/20527/18751/56857/171429/22232/18750/68938/22349/13614/218397/18753/17869/106068/11827/21926/64930/20912/69994/23921/76157/52906/72144/353169/15277/13617/16000/237542/109342/70484/22293/224674/12488/212980/24014/227659/26569/18024/228368/16592/70652/109905/11832/20525/230784/67389…	98
GO:0140014	mitotic nuclear division	147/10211	270/28905	0.544444	1.5412	6.60315	9.15e-11	1.39e-09	5.08e-10	16580/66515/78798/18596/107047/67655/23825/16319/16333/13006/76464/68142/108907/215387/16176/13589/75608/17865/12162/68053/76959/214444/18027/52276/18221/18005/12537/22629/14184/12617/23980/56317/17120/16001/101706/110033/69957/234094/18032/74393/12534/83946/327799/16211/208092/12487/76044/193385/13614/72549/71175/105988/76707/21926/72124/70799/14179/99412/12236/66371/70099/213582/13645/67141/706…	147
GO:0000302	response to reactive oxygen species	112/10211	193/28905	0.580311	1.64273	6.62118	9.58e-11	1.45e-09	5.29e-10	12954/277328/14158/171469/18596/12333/269254/11545/18124/16476/18477/15234/20657/18595/21929/26408/108655/15182/14360/56484/75747/11808/15185/28240/14694/216850/18806/18604/18750/15251/14281/68020/13614/18753/56532/19229/26415/13078/69367/54683/14297/18504/11758/19302/12368/12578/100206/17527/140742/12367/13617/18104/11920/26398/328572/66725/12043/26413/213272/108954/20541/12675/13804/11350/18024…	112
GO:0042552	myelination	112/10211	193/28905	0.580311	1.64273	6.62118	9.58e-11	1.45e-09	5.29e-10	12767/269116/69597/19211/21416/20181/78830/75786/228576/11990/619326/13244/230598/723848/11496/15234/84652/14184/50849/245880/252875/12527/14360/20430/23966/66190/234094/16795/18858/19401/14245/217715/14420/15904/18212/15212/21819/17988/18810/12741/13383/72160/21926/13823/17196/64930/17926/13011/56336/229715/13666/18205/13032/14912/211323/93742/13654/26396/16000/17936/18711/72948/14733/26413/2240…	112
GO:0042476	odontogenesis	83/10211	132/28905	0.628788	1.77995	6.63782	1.01e-10	1.53e-09	5.59e-10	12393/27060/21416/11480/13392/228357/22034/12125/12162/16842/20423/17701/18595/64058/71982/15182/20866/14175/14182/18016/15110/12842/16450/14634/13614/22409/19013/21380/494504/18089/14179/12977/13406/319757/16974/13617/58235/546144/252974/18029/66042/11732/668178/66049/13388/11789/240590/12675/16420/16403/20779/18741/16875/71421/666279/12638/18605/243612/56640/12028/14183/58994/77087/17918/13393/…	83
GO:0045088	regulation of innate immune response	240/10211	486/28905	0.493827	1.39791	6.53826	1.04e-10	1.56e-09	5.71e-10	18607/17164/17916/21355/15015/15039/14985/14991/19280/20834/268973/18754/93687/19255/100502841/23825/207521/16333/17087/74998/69601/67857/12258/20375/22034/16963/229096/56417/17096/11545/26409/96935/63953/384059/67525/100340/18784/27278/77777/246729/100535/384309/21929/67705/83408/100043861/93694/320407/215919/232944/26365/66824/73945/12362/73914/14479/171285/16362/18673/217365/80913/11845/15519/…	240
GO:1901987	regulation of cell cycle phase transition	226/10211	453/28905	0.498896	1.41226	6.53622	1.09e-10	1.63e-09	5.96e-10	18763/26416/57261/71702/12445/17685/13872/107047/214498/16319/67155/19211/18761/104418/76464/68142/18514/108058/12448/208768/214444/108000/52276/269582/68592/66993/107976/52206/237256/11787/330177/56317/17120/12366/93695/74729/211651/77011/12144/244281/69957/20586/12534/50875/208583/12530/20588/216166/21423/56371/327799/15574/68067/216965/80280/57376/69681/74370/15902/59036/19363/12192/71375/2691…	226
GO:0046651	lymphocyte proliferation	194/10211	378/28905	0.513228	1.45283	6.5496	1.09e-10	1.63e-09	5.96e-10	12767/16153/11596/15015/15039/14985/12445/21948/65113/19264/240354/19211/16889/14732/18761/57438/22034/381305/22164/240873/16176/16963/18019/27218/11444/242122/57257/242202/16842/19055/17096/242519/51797/13844/18784/26970/20423/237256/17120/108723/11987/23917/13848/93695/20315/14360/26365/14204/12144/109594/12721/16408/66824/59009/16453/16168/54721/213208/20371/21423/171285/17974/16362/22416/1162…	194
GO:0030041	actin filament polymerization	103/10211	174/28905	0.591954	1.67569	6.60703	1.1e-10	1.64e-09	5.99e-10	66616/14158/260409/18754/225288/68166/245857/12333/27360/277360/170643/12345/56378/13717/19353/14489/12332/19240/20430/12721/66824/13043/234857/19200/50875/67282/17974/237860/12985/18613/108100/382562/76820/20259/11845/14026/68732/22349/211673/218397/18753/19229/223601/13383/74117/11629/268970/93689/13367/11854/107351/14260/59030/545481/229474/320827/66898/243725/11519/12344/22323/207278/22003/12…	103
GO:0035418	protein localization to synapse	67/10211	100/28905	0.67	1.89662	6.63796	1.11e-10	1.65e-09	6.03e-10	30957/18189/29819/12322/246317/18190/16574/56508/17754/18762/11496/26875/50791/19699/26414/15507/81904/23859/54376/12217/74053/13385/17762/18164/108100/268566/18191/16593/12300/73340/14811/13383/545156/56637/20908/20619/20853/192167/26422/65945/53324/56216/17274/11487/14735/108155/11418/26556/224997/16573/226016/14810/208188/109905/242274/72978/12889/269788/74513/53869/83493/245666/216963/13866/1…	67
GO:0043266	regulation of potassium ion transport	68/10211	102/28905	0.666667	1.88718	6.63369	1.13e-10	1.68e-09	6.14e-10	11516/83814/246317/14682/80906/16497/109676/11603/16511/13483/80334/18125/14693/58799/20928/16502/66894/16412/56379/11735/17999/279561/70357/12289/19229/13383/269109/241528/56461/24012/12373/229715/19218/230899/16498/100986/22353/12425/110784/16533/16518/11472/16573/53416/18387/18798/16538/13616/19736/432442/232341/20927/57442/16535/11933/108737/268345/103988/22627/238161/57814/15558/105722/13490…	68
GO:0050848	regulation of calcium-mediated signaling	68/10211	102/28905	0.666667	1.88718	6.63369	1.13e-10	1.68e-09	6.14e-10	18596/19055/100072/18595/16542/74585/20336/16438/26557/16408/13491/12554/19205/15254/18604/17762/13614/20963/80795/14767/56637/11820/21926/16867/108995/19059/13615/20544/12525/12483/243958/211323/112405/17967/16000/22637/14200/19056/66725/211482/381290/12314/14299/320482/56398/11486/14125/59006/12319/15194/12311/12504/26558/54446/234779/12501/69181/19058/67888/238161/238384/19057/77647/54720/1801…	68
GO:0000725	recombinational repair	102/10211	172/28905	0.593023	1.67871	6.59814	1.17e-10	1.73e-09	6.31e-10	78656/226026/227867/68142/228880/269400/17215/229584/11545/212377/66233/57434/20422/232314/22594/12144/56420/216049/15574/66713/68067/68275/170472/67241/211978/19363/22632/75698/71175/50505/77782/13831/623474/66209/19366/19891/99982/12545/12190/56505/19691/19714/11920/67968/214763/64050/21853/216853/109019/97827/74335/240697/74386/68501/52864/224008/98415/74355/225182/81601/56626/11350/72931/1936…	102
GO:0006022	aminoglycan metabolic process	75/10211	116/28905	0.646552	1.83024	6.62188	1.17e-10	1.74e-09	6.34e-10	57757/12445/12654/18596/83921/209378/14043/16176/14173/229687/81600/15476/78752/269941/233781/195646/234356/16168/15118/53374/76524/60322/58250/192188/75612/53625/54710/15478/15212/16426/19219/27416/56336/229688/13645/242291/20544/11771/80982/13617/15366/27419/17423/13618/14042/319901/15116/15531/12505/72136/384997/12655/104183/18033/23908/59031/74468/272411/72297/76775/58994/56773/76898/15931/33…	75
GO:0007188	adenylate cyclase-modulating G protein-coupled receptor signaling pathway	135/10211	244/28905	0.553279	1.56621	6.56425	1.22e-10	1.81e-09	6.6e-10	23984/21463/77596/13733/14309/11516/171469/17200/14682/56508/20608/240888/14683/14686/229714/13609/65086/99633/19220/18578/12854/76943/319387/18125/243277/140498/70461/207728/12310/233919/13491/16336/26364/330814/18577/14687/11540/21390/11541/16416/14527/213527/13614/13610/210044/12289/104110/11549/239283/19219/116838/107831/14429/11515/12374/11820/224792/16867/14427/11551/381413/76089/381489/192…	135
GO:0009895	negative regulation of catabolic process	183/10211	353/28905	0.518414	1.46751	6.53164	1.26e-10	1.85e-09	6.76e-10	224650/16153/17164/22339/13164/11682/18772/98170/16333/69601/57438/78830/17754/16176/21945/12457/74645/230753/242669/52477/67025/20423/100705/80885/17425/21929/15258/83408/56353/71723/14360/11812/18550/70461/56312/15568/234344/74747/53325/382035/12398/17127/212943/20588/19205/52551/21859/73914/74203/73158/18126/110809/22057/18673/80280/74370/68837/30955/59027/217827/217980/19720/12328/100715/1419…	183
GO:0046942	carboxylic acid transport	192/10211	374/28905	0.513369	1.45323	6.52015	1.31e-10	1.93e-09	7.05e-10	26361/20983/20522/20496/240332/240638/20910/78830/20511/16176/54338/20608/26570/229517/64051/242126/20501/14686/19299/208890/11520/18784/26970/15565/212555/74114/231290/13853/231549/100705/21405/66437/11987/94282/71803/14412/28254/20514/26365/26367/18479/56018/13491/14081/12286/16412/234967/235504/19660/24059/171429/11540/103098/55963/245944/216739/216749/193034/18126/104681/26399/217316/217325/6…	192
GO:0007272	ensheathment of neurons	113/10211	196/28905	0.576531	1.63203	6.56169	1.38e-10	2.02e-09	7.36e-10	12767/269116/69597/19211/21416/20181/78830/75786/228576/11990/100505386/619326/13244/230598/723848/11496/15234/84652/14184/50849/245880/252875/12527/14360/20430/23966/66190/234094/16795/18858/19401/14245/217715/14420/15904/18212/15212/21819/17988/18810/12741/13383/72160/21926/13823/17196/64930/17926/13011/56336/229715/13666/18205/13032/14912/211323/93742/13654/26396/16000/17936/18711/72948/14733/…	113
GO:0008366	axon ensheathment	113/10211	196/28905	0.576531	1.63203	6.56169	1.38e-10	2.02e-09	7.36e-10	12767/269116/69597/19211/21416/20181/78830/75786/228576/11990/100505386/619326/13244/230598/723848/11496/15234/84652/14184/50849/245880/252875/12527/14360/20430/23966/66190/234094/16795/18858/19401/14245/217715/14420/15904/18212/15212/21819/17988/18810/12741/13383/72160/21926/13823/17196/64930/17926/13011/56336/229715/13666/18205/13032/14912/211323/93742/13654/26396/16000/17936/18711/72948/14733/…	113
GO:0043588	skin development	178/10211	342/28905	0.520468	1.47333	6.50778	1.48e-10	2.16e-09	7.89e-10	16994/20807/20249/226519/21416/18128/12831/228357/14178/21419/347740/16658/67996/58231/14683/380614/93840/192195/16447/19055/230793/29876/13836/20423/16826/231470/20602/18590/12843/232685/15404/21415/232174/15182/101706/72333/12560/20586/12023/18988/56351/216725/193034/12842/450219/16675/16666/18612/80913/81535/12192/109620/22409/26914/13039/11774/50523/252973/83925/18810/52609/12614/11479/16680/…	178
GO:0007622	rhythmic behavior	51/10211	70/28905	0.728571	2.06242	6.57729	1.71e-10	2.48e-09	9.05e-10	224671/19211/269378/14359/11444/11545/12854/26414/16508/11906/12362/387285/11540/18143/15902/116870/12647/19219/20473/13653/381413/192167/19218/18628/100043254/13654/433292/20185/217166/27419/17978/11554/11486/17201/229599/16490/16847/16193/66797/14402/16535/53376/110312/382543/16531/13490/11615/56183/19215/244701/27373	51
GO:0097120	receptor localization to synapse	60/10211	87/28905	0.689655	1.95226	6.57421	1.71e-10	2.48e-09	9.05e-10	18189/12322/246317/16574/56508/18762/11496/50791/19699/26414/81904/23859/54376/16412/74053/13385/16416/54377/18164/268566/18191/12300/73340/13383/545156/56637/20908/20619/192167/26422/65945/53324/56216/17274/11487/14735/108155/77531/76380/16573/208188/109905/242274/72978/12889/269788/81905/74513/19684/53869/83493/245666/380702/216963/13866/140723/13869/15461/20614/20320	60
GO:0002040	sprouting angiogenesis	83/10211	133/28905	0.62406	1.76657	6.5487	1.76e-10	2.56e-09	9.33e-10	16153/22339/20807/14164/20358/14645/18128/241556/11608/14173/16842/16451/18710/13836/20423/14181/16542/21814/243362/13854/26365/78560/22341/12554/18186/16412/21390/672511/16413/15251/20620/320736/19229/13655/105844/56233/16402/19876/54485/50754/16600/11689/13642/73230/13855/79221/71690/105450/13388/11350/329278/208188/16159/56426/23797/21687/12540/20563/13846/14254/15289/101401/72780/21872/57342/…	83
GO:0032984	protein-containing complex disassembly	139/10211	254/28905	0.547244	1.54912	6.49648	1.83e-10	2.64e-09	9.65e-10	78798/213556/67886/100502841/27360/227634/269254/17754/75608/76959/72685/12345/66993/70381/14489/12332/57436/108124/16801/171580/16001/78610/20947/320878/270058/74747/20586/50875/244962/20588/15185/110380/23805/260315/73914/78926/216965/237891/57376/18195/68572/208092/19888/20259/12632/12313/14026/16593/68732/22349/20595/17869/11827/65970/74374/76707/56637/210356/104015/21926/20405/93689/14296/17…	139
GO:0019693	ribose phosphate metabolic process	234/10211	474/28905	0.493671	1.39747	6.4485	1.84e-10	2.65e-09	9.68e-10	18585/18663/104215/15488/56248/23972/16889/16333/14732/22245/227731/76654/78830/228026/74450/67414/66046/66052/15360/242202/11545/230103/12012/230163/11639/329910/51797/72269/13836/70025/74114/100705/17855/21405/66437/17425/231903/23917/12183/19895/20917/243853/67800/207728/56312/14081/11966/66916/74747/12398/15275/18577/235339/110119/72141/23959/64451/16969/56012/18293/216739/15254/14923/212627/…	234
GO:0002366	leukocyte activation involved in immune response	175/10211	336/28905	0.520833	1.47436	6.46386	1.96e-10	2.82e-09	1.03e-09	18607/442827/16153/57261/57757/17916/14991/14158/18754/17685/17688/65113/19264/240354/225888/77125/14462/20910/20375/381305/22164/240873/84112/27218/20351/16842/17096/18124/242519/230738/18762/107823/27278/74732/56715/21929/75725/108655/101142/232811/243979/404238/20947/20277/12721/16408/66824/17173/16453/15900/214162/20371/54644/14460/171285/16362/11541/69583/18806/109934/20926/93670/57765/19401…	175
GO:0043523	regulation of neuron apoptotic process	168/10211	320/28905	0.525	1.48615	6.46312	2.01e-10	2.89e-09	1.06e-09	18607/16153/11596/22339/12227/17685/17970/71648/14462/20910/12125/16176/21419/17865/16500/11538/18759/18049/11545/13841/18124/16476/19268/12371/22062/11603/20817/57434/14184/22393/16542/18125/14371/66437/15505/15258/109880/12366/14804/67784/14360/78405/14806/56312/12721/12286/18032/18186/11540/16971/245944/12569/18673/72183/15251/19141/104069/18212/17260/108138/16195/19229/208727/66270/170719/264…	168
GO:0003206	cardiac chamber morphogenesis	92/10211	152/28905	0.605263	1.71336	6.51706	2.03e-10	2.91e-09	1.06e-09	20807/21952/67795/14462/18128/20181/13805/12162/20429/93840/14613/320790/21812/20148/63958/66993/107823/21814/21388/17684/22411/18186/20586/17130/17897/15110/15902/11622/15251/18187/109620/17260/140781/14180/252973/21380/19876/18018/14179/11477/54485/12814/19664/17906/319757/12154/16974/211323/102636514/13617/112405/57246/22003/20564/14200/27419/13411/14463/18996/268902/20662/14465/17128/16449/20…	92
GO:0071695	anatomical structure maturation	171/10211	327/28905	0.522936	1.48031	6.45569	2.09e-10	2.98e-09	1.09e-09	224650/21463/210510/12393/22339/13164/106757/269116/13819/18189/20983/14682/19726/80906/14462/18128/11352/12075/16500/67017/18049/13609/230103/100121/230257/230594/68703/59003/14184/16542/68955/23980/73121/19353/140498/71982/18987/56484/23859/12310/233781/14182/16336/16168/12286/18032/12560/12023/11735/108153/171429/382113/15185/16969/14025/18858/193034/76566/12569/237928/450219/75302/15902/13487…	171
GO:0051492	regulation of stress fiber assembly	66/10211	99/28905	0.666667	1.88718	6.53507	2.12e-10	3.02e-09	1.1e-09	18761/13609/21754/21812/72754/19353/109880/52428/18479/22411/102098/234094/50768/18186/235431/17127/68178/18016/320472/16413/14026/68732/18708/19219/14787/76707/224105/16423/268970/64930/59030/17926/14745/242687/22417/77569/19303/243725/22003/76499/11856/56363/14744/11350/20971/230837/12540/16885/17295/54324/21336/21872/233977/108686/442801/11465/19878/218952/20410/223864/208177/16456/30794/18816…	66
GO:0035904	aorta development	53/10211	74/28905	0.716216	2.02744	6.54043	2.15e-10	3.06e-09	1.12e-09	12767/18132/20807/268977/18596/58859/18128/13805/21419/99683/320790/67784/12142/207728/59288/20586/17130/16971/14230/11482/21380/19876/14179/54485/19664/16576/13642/13617/13430/13654/71770/27419/207304/14048/107589/268902/15531/24069/26920/16449/13846/16846/18605/101401/244349/12825/77579/20677/108154/12166/15205/106042/15214	53
GO:1901136	carbohydrate derivative catabolic process	145/10211	268/28905	0.541045	1.53157	6.46144	2.21e-10	3.14e-09	1.15e-09	18585/57757/18663/224794/381101/12654/26384/83921/16889/16333/76654/269378/14173/229687/81600/242202/230163/72269/50762/230904/70025/17425/231903/12183/243853/50877/207728/56312/17155/74747/12398/15275/18577/110119/72141/23959/16969/192188/75612/56012/18293/15254/13808/74370/68837/79459/15251/14420/241113/13039/15212/18753/208727/17869/19013/18642/56490/11820/226413/56428/110074/229688/230718/205…	145
GO:0070665	positive regulation of leukocyte proliferation	112/10211	195/28905	0.574359	1.62588	6.48116	2.27e-10	3.22e-09	1.18e-09	11596/15015/15039/14985/19264/14732/18761/22034/22164/16176/16963/18019/27218/11444/242122/57257/19055/17096/13844/20423/108723/11987/12144/12721/16408/66824/16453/16168/76527/54721/20371/21423/171285/17974/22416/12487/20963/17260/16195/80795/14083/12984/20440/12053/56637/11629/15007/106759/12978/56708/16452/58205/12982/329559/74614/12977/22329/21898/16590/16173/50723/16000/22637/67245/19116/1204…	112
GO:0045637	regulation of myeloid cell differentiation	132/10211	239/28905	0.552301	1.56344	6.46433	2.29e-10	3.24e-09	1.18e-09	26416/14309/65113/19255/214498/21873/11480/20375/22034/215653/16658/67017/14683/72147/16842/19055/320404/17096/100201/16476/67087/14184/53621/15404/108655/93694/26365/56484/20377/234515/76527/23871/66317/235497/14460/16969/16878/22778/17268/217127/12985/19401/16416/18750/74370/75302/15902/20259/15251/12192/14281/13386/18003/26564/17260/18708/19229/17869/93686/57259/223770/223870/11479/56637/21926…	132
GO:0015849	organic acid transport	192/10211	376/28905	0.510638	1.4455	6.42629	2.34e-10	3.31e-09	1.21e-09	26361/20983/20522/20496/240332/240638/20910/78830/20511/16176/54338/20608/26570/229517/64051/242126/20501/14686/19299/208890/11520/18784/26970/15565/212555/74114/231290/13853/231549/100705/21405/66437/11987/94282/71803/14412/28254/20514/26365/26367/18479/56018/13491/14081/12286/16412/234967/235504/19660/24059/171429/11540/103098/55963/245944/216739/216749/193034/18126/104681/26399/217316/217325/6…	192
GO:0072006	nephron development	98/10211	165/28905	0.593939	1.68131	6.48639	2.37e-10	3.34e-09	1.22e-09	22339/381157/14164/18596/14462/18128/22431/21419/72043/12162/18514/11608/14173/93840/19055/67087/20423/19126/18595/21412/53421/12267/58198/16373/234865/67703/16878/54710/15478/16416/11622/14634/13614/17260/70350/17869/13383/13653/74055/18504/14179/12388/59015/14260/228790/329628/97064/22417/17527/319757/19277/319197/60595/13617/22601/21853/21410/271127/13618/14573/14042/211401/12043/14048/13388/1…	98
GO:0050905	neuromuscular process	117/10211	206/28905	0.567961	1.60777	6.46994	2.37e-10	3.34e-09	1.22e-09	224796/18189/21952/18998/19211/53611/11352/21960/17754/228785/11545/230103/18124/242443/100072/22223/231503/20239/15258/14804/12386/20751/16438/16485/243853/22594/17921/94109/16795/12286/22295/11994/20840/11540/110532/245944/18858/11443/13385/109934/27386/15212/140781/227331/105689/20512/93686/58234/268859/14811/11820/71446/14297/20265/16510/16498/83762/16523/232975/80297/12752/14912/21953/13617/…	117
GO:0010634	positive regulation of epithelial cell migration	97/10211	163/28905	0.595092	1.68457	6.47761	2.52e-10	3.53e-09	1.29e-09	22339/18754/14164/320924/14462/14178/14173/16476/67916/230738/20423/14181/70097/16542/21814/15507/19353/108655/14182/78560/22341/16336/12927/18186/23871/15185/12822/26921/14172/20692/26397/11541/192197/16416/18750/16413/30955/11845/15251/19141/22349/20620/19229/14083/56233/76707/13645/54357/11745/232227/22421/52014/76499/16000/79221/18760/68750/16398/20683/212307/11350/18024/11602/20779/23797/384…	97
GO:0008360	regulation of cell shape	87/10211	142/28905	0.612676	1.73435	6.4832	2.58e-10	3.6e-09	1.31e-09	22339/67268/260409/104215/71972/14061/15162/20351/67220/677884/269587/74202/16542/19353/245880/27418/243743/67784/232906/14360/20430/23828/12721/102098/50768/23837/83946/14163/67884/13144/54712/18016/108100/12810/212073/22349/15212/19229/17909/14083/17886/13383/93871/13823/13367/12978/76117/71409/14745/18845/22388/16590/19303/13822/22003/72729/14457/56699/16988/68010/13728/269233/77767/18441/2075…	87
GO:0010811	positive regulation of cell-substrate adhesion	87/10211	142/28905	0.612676	1.73435	6.4832	2.58e-10	3.6e-09	1.31e-09	22339/74199/18754/225341/58859/56348/58231/277360/21754/107581/18762/16542/22288/140709/19353/109880/29875/12554/244667/18186/16412/21838/17127/26921/78473/16416/16413/68732/18003/13612/19229/380924/13132/17886/110253/14114/16402/56637/67896/320712/19877/16452/20163/64930/19271/14260/17926/12977/22417/13406/94214/13430/68750/58217/18552/11350/16403/241639/20971/16007/21687/12540/12571/12491/19247…	87
GO:0016051	carbohydrate biosynthetic process	121/10211	215/28905	0.562791	1.59313	6.45159	2.6e-10	3.63e-09	1.32e-09	17691/18663/26361/71367/26384/19255/53412/20411/14718/16333/21416/140858/14043/20322/329509/27357/56458/26938/11545/94181/280645/11910/19046/13853/231691/18682/58246/14936/67800/233571/77590/244416/234356/15118/20443/58250/56351/56012/98388/103836/24070/18604/14377/68401/20445/15251/76487/241113/19219/17886/19013/18736/16867/14815/100038628/80908/15378/18534/13645/19017/66681/68947/11771/14344/10…	121
GO:0060976	coronary vasculature development	56/10211	80/28905	0.7	1.98154	6.49726	2.8e-10	3.89e-09	1.42e-09	22339/20807/268977/14164/18596/18128/20181/22431/14173/93840/99683/21812/20423/21814/50501/67784/20928/12142/207728/59288/14182/18186/20586/17130/16971/14180/21380/19876/16523/269878/16576/110350/13430/24052/71770/14463/73692/71461/14465/15531/18552/24069/26920/58182/14183/12627/235626/77579/108154/11600/77044/106042/114715/15214/66923/18591	56
GO:0015748	organophosphate ester transport	84/10211	136/28905	0.617647	1.74842	6.46566	2.92e-10	4.05e-09	1.48e-09	100502841/66943/50771/227731/54667/11304/17777/381560/70556/11980/19679/20778/11812/16534/11982/73658/319581/56857/11808/27403/67331/320091/319767/18738/14377/68401/71795/67283/108652/108138/18753/219149/381246/17250/27416/13167/16423/228432/14103/241633/66390/228983/228993/230125/11303/100604/56305/50770/16835/244882/100504689/237542/327958/74591/11732/404545/20524/27410/224674/77619/54670/18739…	84
GO:0051348	negative regulation of transferase activity	129/10211	233/28905	0.553648	1.56725	6.42519	2.95e-10	4.08e-09	1.49e-09	21749/19264/19255/23825/14682/19211/69601/16176/19281/18769/56417/17096/63953/67025/13844/231103/22223/231474/23790/15507/19085/21929/22594/26365/59047/66824/20377/213539/66917/12402/19087/110532/327799/73914/18016/217039/320472/80280/56013/71059/17762/18750/208092/16413/19720/94245/51791/26914/18753/24056/50523/97998/18810/19252/24066/14869/68082/19271/15376/19246/97064/69726/19165/12578/226849/…	129
GO:0001841	neural tube formation	82/10211	132/28905	0.621212	1.75851	6.45531	3.15e-10	4.34e-09	1.59e-09	20997/225876/11352/24136/22034/20732/245866/58231/12162/93840/99683/26409/13800/17769/20423/654470/17684/78783/22158/232906/20377/50768/58198/636931/19401/238057/22160/15251/108156/18505/252973/18141/12614/76779/73916/18504/64930/16870/99377/230824/231214/30841/330409/16974/22323/11535/12367/19143/74392/12808/207304/14365/56274/71461/225164/240641/24069/11350/20971/20319/16911/269593/20481/270685…	82
GO:0070509	calcium ion import	58/10211	84/28905	0.690476	1.95458	6.47529	3.19e-10	4.39e-09	1.6e-09	12767/12292/18596/12290/12296/12287/19055/76376/20315/12288/14360/12286/216001/12361/279561/28240/193034/246788/19720/76137/12289/20855/239556/12374/317750/13645/19059/22368/26556/19056/58226/20541/12482/11554/12918/22066/666279/18764/109305/26903/11937/270028/18821/69047/103988/19058/108072/110893/238384/16392/19057/15205/11555/63873/17364/620592/12291/18591	58
GO:0035725	sodium ion transmembrane transport	92/10211	153/28905	0.601307	1.70216	6.43593	3.34e-10	4.59e-09	1.67e-09	20496/240332/83814/246317/20272/54338/77031/108058/76376/11603/22629/20537/215748/18125/170756/14412/11944/20278/20277/13491/20497/399548/214111/17999/236727/279561/103098/17846/94253/114304/83997/239556/20265/15168/20544/230899/21366/243616/232333/108017/232975/76713/277973/20264/11418/329152/241118/15165/11419/59033/20273/208169/58226/381290/20541/20269/53416/56398/20648/27222/58170/11928/54403…	92
GO:0031668	cellular response to extracellular stimulus	144/10211	267/28905	0.539326	1.52671	6.39022	3.42e-10	4.7e-09	1.71e-09	18712/20807/19264/93687/329065/21416/14645/20181/11480/20511/16500/18805/56458/229722/11520/16476/230676/230738/11910/277854/231659/252875/26408/101142/57436/232906/84506/17927/233833/319481/75747/78926/11541/544791/18432/18604/74370/14527/17977/14281/110616/12161/241113/223453/22631/18810/19013/11827/74374/12411/21425/72124/14283/64930/15376/18534/623121/22329/22417/73162/433938/243377/13666/140…	144
GO:0051961	negative regulation of nervous system development	106/10211	183/28905	0.579235	1.63968	6.4157	3.49e-10	4.78e-09	1.74e-09	74762/19280/12227/11516/171469/20983/12385/20358/19211/18128/13392/21960/228357/14061/214968/16176/16579/12162/20351/19055/13841/63953/13131/13844/22629/14184/19249/50849/17173/12404/18186/21838/235402/235472/20187/18016/14025/22416/15902/15982/12677/210108/15904/70086/14083/239667/56637/74117/19876/22129/240057/17196/20562/16870/76089/99982/69743/108151/22421/14912/16835/20660/320027/29869/21716…	106
GO:0050921	positive regulation of chemotaxis	99/10211	168/28905	0.589286	1.66813	6.41887	3.55e-10	4.86e-09	1.77e-09	12767/11596/22339/18596/20375/240873/16176/20343/16963/14173/84112/27218/13609/20423/18595/16542/15507/19353/20315/12267/20947/13043/14182/22341/76527/12554/18186/17127/14172/20290/18750/19141/193385/18003/13614/19229/14083/12374/11820/21844/13508/11629/12978/20908/227541/19271/16803/12977/14745/11876/13615/18205/269878/13617/215999/11487/18760/21828/16398/69453/26413/14289/14294/14290/58217/5341…	99
GO:0009259	ribonucleotide metabolic process	227/10211	460/28905	0.493478	1.39692	6.34228	3.58e-10	4.88e-09	1.78e-09	18585/18663/104215/15488/56248/23972/16889/16333/14732/22245/227731/76654/78830/228026/74450/67414/66046/66052/15360/242202/11545/230103/12012/230163/11639/329910/51797/72269/13836/70025/74114/100705/17855/21405/66437/17425/231903/23917/12183/20917/243853/67800/207728/56312/14081/11966/66916/74747/12398/15275/18577/235339/110119/72141/23959/64451/16969/56012/18293/216739/15254/14923/14919/13808/1…	227
GO:0007498	mesoderm development	77/10211	122/28905	0.631148	1.78663	6.43497	3.67e-10	4.98e-09	1.82e-09	20997/12005/18999/22339/20807/17126/241324/11480/14043/12162/16842/18124/72475/230793/13836/20423/21405/17684/20336/21415/22411/21676/14182/58198/16373/68790/234865/17127/80294/18016/15110/22416/216850/67181/12192/18424/11479/21380/224143/18426/18504/14179/16870/11477/15376/27217/11426/319757/22601/56184/18996/14042/14048/23872/65960/17128/21407/83993/20319/15194/71950/21677/17125/235626/22289/50…	77
GO:0033555	multicellular organismal response to stress	77/10211	122/28905	0.631148	1.78663	6.43497	3.67e-10	4.98e-09	1.82e-09	277328/11516/68166/19211/12290/12287/19055/74777/13844/19699/26431/18125/19085/381810/12310/14806/13491/16795/12286/14829/14708/18143/216749/193003/193034/11488/210108/17260/58234/13167/11551/56461/108073/232975/17967/20264/18413/12921/13983/241118/21828/218461/15550/15165/13618/14042/12043/11419/73242/15566/11554/13166/18227/13482/20269/12064/12918/56710/69727/66797/21336/64008/24046/12833/72508…	77
GO:0055006	cardiac cell development	76/10211	120/28905	0.633333	1.79282	6.43198	3.76e-10	5.09e-09	1.86e-09	22339/20807/225288/18596/67655/18569/74103/18128/17996/22138/20429/16905/108058/56376/68016/18595/21814/21388/108655/15182/84506/18479/23828/16795/17130/17268/22632/13614/387204/11549/18810/19013/11479/56637/14815/225638/17906/12154/234214/76365/16000/237560/11548/14200/24052/26398/27419/11472/14463/328572/20541/17128/19735/11554/16449/19736/110196/18741/14380/24051/17295/74244/17258/75547/213435…	76
GO:0001708	cell fate specification	74/10211	116/28905	0.637931	1.80584	6.42724	3.92e-10	5.3e-09	1.93e-09	20997/18999/23942/18128/14173/207920/18027/20423/15285/21388/21679/15182/23966/20679/14182/18032/16412/57810/23805/17192/22416/57765/116870/14634/18424/21380/18736/116871/18504/21375/29808/15376/19165/242620/19664/14581/17906/94222/319757/57246/76365/17172/21410/21387/17933/18996/14048/50913/13388/11789/17128/240590/24069/83993/20319/229542/16911/18028/71950/18213/20664/104360/19164/16147/19206/1…	74
GO:0007018	microtubule-based movement	226/10211	458/28905	0.49345	1.39684	6.32697	3.93e-10	5.31e-09	1.94e-09	30957/16580/22092/18663/106757/29819/74453/246317/271564/19726/66439/18011/12290/227736/16574/22431/17754/20322/16579/78774/67068/245866/51938/380614/192195/21338/74446/78933/230917/260305/18762/213081/22223/56715/15507/77053/54161/67774/320662/213402/11775/74708/23859/110033/64933/69260/67378/16582/14894/244653/75465/68270/234847/21337/70989/11735/75782/81907/12217/17758/16578/382113/74052/67095…	226
GO:0002027	regulation of heart rate	73/10211	114/28905	0.640351	1.81269	6.42553	3.98e-10	5.36e-09	1.96e-09	13819/67795/12290/12296/20429/14613/109676/21338/109552/16511/12288/23828/216033/16521/399548/193034/12313/109620/13614/18708/238871/12289/140781/11549/54615/21926/12373/56543/13615/230899/100986/16523/80297/11535/13617/54352/22003/20264/11548/16518/72745/13618/17248/20541/12314/11554/20648/20779/11486/17201/13616/19736/70729/435766/11441/57442/16535/18821/235281/330953/13405/110312/20787/192775/…	73
GO:0045667	regulation of osteoblast differentiation	97/10211	164/28905	0.591463	1.6743	6.40007	4.03e-10	5.41e-09	1.97e-09	268935/12393/22339/27060/18128/11480/215653/12162/14683/72007/14173/12457/16905/387155/19055/100201/93966/67087/387201/64654/20377/14182/22341/17127/17130/212943/22057/15902/22160/11622/13386/14634/12161/17129/17260/16195/208727/19219/14083/56233/56637/21926/50766/14119/18018/16973/11477/723954/97064/12167/242253/22417/67141/56788/22601/17002/70315/16000/18760/223332/65960/68010/11789/225998/3292…	97
GO:0017157	regulation of exocytosis	125/10211	225/28905	0.555556	1.57265	6.37314	4.11e-10	5.51e-09	2.01e-09	18607/21463/18999/271457/20983/17919/12290/18128/20910/56508/20375/16500/14161/229521/17096/53378/73205/22249/116837/242662/26875/26431/56715/20907/109880/171580/64176/60510/110058/18751/12286/19340/14460/12361/100503659/11541/18806/380714/109934/18195/18750/15239/20969/66482/94245/20963/75209/319508/116838/239556/76707/18951/226407/171180/11551/12298/80976/20619/192167/20912/16510/230899/19349/2…	125
GO:0014013	regulation of gliogenesis	87/10211	143/28905	0.608392	1.72222	6.39865	4.3e-10	5.74e-09	2.1e-09	12767/11516/171469/77125/18128/13392/14061/20732/16176/18759/17096/63953/13131/22062/20423/14184/50849/19047/15182/23966/17173/22341/76527/235402/216049/16878/18016/15902/20238/15904/16195/71918/70086/17869/14083/74117/104015/21926/12978/56708/19262/56711/69743/18205/16653/14912/211323/16835/13654/16000/217166/18109/18755/27374/19645/50913/19317/14102/100313531/24088/67490/20481/19744/16193/18096…	87
GO:0034614	cellular response to reactive oxygen species	87/10211	143/28905	0.608392	1.72222	6.39865	4.3e-10	5.74e-09	2.1e-09	277328/14158/171469/18596/12333/269254/11545/16476/18477/15234/20657/18595/21929/26408/108655/15182/14360/56484/11808/15185/28240/14694/216850/18604/14281/13614/18753/56532/26415/13078/54683/14297/18504/19302/12578/100206/17527/13617/18104/11920/26398/328572/66725/26413/213272/20541/12675/13804/11350/18024/19261/67067/20779/66680/18214/13605/56426/22166/56273/12491/16193/17295/14763/14056/14080/1…	87
GO:0046631	alpha-beta T cell activation	124/10211	223/28905	0.556054	1.57406	6.36015	4.46e-10	5.95e-09	2.17e-09	57261/11596/15015/15039/14985/14991/65113/19264/240354/27060/16333/14462/18761/11352/381305/22164/240873/16963/20351/16842/320404/252838/21949/230738/18762/20423/108723/15505/109880/83408/108655/12144/12142/17173/59009/16453/16168/54721/214162/11540/20371/54644/16362/57765/19401/12487/14634/20963/432763/13039/11774/545030/19219/17869/12053/80859/14961/15007/20230/16452/18089/15284/12399/243910/72…	124
GO:0048675	axon extension	86/10211	141/28905	0.609929	1.72657	6.39181	4.51e-10	6e-09	2.19e-09	22339/20807/19280/18998/20358/17919/99152/21960/214968/11538/12561/20351/18049/73205/319974/243743/20315/20430/18479/13043/244667/18186/16412/330914/20187/16971/22416/17762/15982/18187/217715/210108/13614/239667/56637/74117/22129/13508/14297/20562/71653/16870/13615/11426/108151/319757/269878/13617/13430/76499/22284/20564/29869/22368/77300/328572/71751/11350/12064/271639/13616/13175/20348/20563/52…	86
GO:0042303	molting cycle	85/10211	139/28905	0.611511	1.73105	6.38521	4.72e-10	6.25e-09	2.28e-09	226519/18128/228357/14178/347740/14683/380614/93840/20423/16826/18590/232685/15182/244152/101706/12560/12023/319742/193034/246788/450219/16675/16666/80913/22409/13039/71175/83925/12614/11479/56735/13167/21926/494504/18018/16870/11695/19165/110805/12399/19664/319757/16206/11865/235505/252974/27419/66042/14365/14042/12043/170656/20662/11789/17128/107515/241639/12753/333654/14183/338521/17918/12833/…	85
GO:0042633	hair cycle	85/10211	139/28905	0.611511	1.73105	6.38521	4.72e-10	6.25e-09	2.28e-09	226519/18128/228357/14178/347740/14683/380614/93840/20423/16826/18590/232685/15182/244152/101706/12560/12023/319742/193034/246788/450219/16675/16666/80913/22409/13039/71175/83925/12614/11479/56735/13167/21926/494504/18018/16870/11695/19165/110805/12399/19664/319757/16206/11865/235505/252974/27419/66042/14365/14042/12043/170656/20662/11789/17128/107515/241639/12753/333654/14183/338521/17918/12833/…	85
GO:0055007	cardiac muscle cell differentiation	94/10211	158/28905	0.594937	1.68413	6.37283	4.82e-10	6.37e-09	2.33e-09	20997/17691/22339/20807/225288/18596/67655/74103/20181/17996/22138/22431/228785/20429/16905/108058/56376/68016/18595/21388/108655/15182/84506/17927/18479/23828/20679/16795/16373/16412/327826/17268/22416/216850/19401/22632/13614/18505/17260/387204/11549/18810/19013/56637/14815/225638/64930/11477/20544/17906/12154/12444/16523/13642/211323/234214/76365/16000/237560/11548/14200/24052/26398/27419/1147…	94
GO:0048863	stem cell differentiation	151/10211	284/28905	0.53169	1.50509	6.32193	5.03e-10	6.63e-09	2.42e-09	20997/26416/18999/12393/20807/226442/19264/20358/23942/546726/18128/74016/24136/214968/12162/14173/20351/387155/76804/70122/723848/20423/17701/68095/18595/17765/23790/21388/17684/231858/15404/21415/20678/15182/20679/20377/14182/234267/18186/16412/54644/17192/103136/16878/76626/69131/18612/18750/22160/15251/18187/116870/13614/16468/22409/18505/17260/214669/74775/100124432/21380/56637/116871/18504/…	151
GO:0060538	skeletal muscle organ development	127/10211	230/28905	0.552174	1.56308	6.3364	5.08e-10	6.68e-09	2.44e-09	224640/26416/17681/12227/14236/12292/24087/21416/18128/22431/228785/347740/20482/14359/20429/17261/77578/19055/16656/11910/74777/20423/15285/13717/17684/232685/21412/232174/108655/243853/17927/23828/56312/20467/16795/18032/12023/57810/80288/15185/245944/22416/18858/22160/12632/26443/14281/18740/18505/17260/12224/208727/17869/18810/17133/208258/268859/21380/13653/70417/74182/56758/18507/15284/2426…	127
GO:2000177	regulation of neural precursor cell proliferation	83/10211	135/28905	0.614815	1.7404	6.37273	5.15e-10	6.76e-09	2.47e-09	17356/18585/22339/12227/11516/171469/225341/12385/71648/18128/107746/20732/16176/16579/14173/56458/12032/56195/17096/252838/242748/66993/20423/14184/14371/233064/56484/78748/20419/22341/58198/244667/16412/57810/20187/636931/18016/22416/15902/15228/15251/12677/14634/15904/20473/20163/16870/54485/329559/329731/13645/242620/99982/16873/30841/319757/67666/93761/17172/16000/14365/66725/664805/56392/12…	83
GO:0030832	regulation of actin filament length	100/10211	171/28905	0.584795	1.65542	6.35306	5.25e-10	6.88e-09	2.51e-09	66616/14158/260409/213556/18754/225288/245857/12333/27360/667663/17996/277360/170643/12345/56378/13717/19353/14489/12332/19240/232906/20430/20947/12721/66824/13043/50875/110380/17974/237860/12985/18613/108100/382562/76820/20259/12632/11845/14026/68732/22349/211673/218397/18753/19229/223601/65970/13383/74117/268970/93689/107351/14260/59030/545481/22388/320827/66898/243725/11519/12344/22323/207278/…	100
GO:0032886	regulation of microtubule-based process	143/10211	266/28905	0.537594	1.52181	6.31877	5.28e-10	6.91e-09	2.52e-09	18763/13640/78798/67886/227634/75786/98956/17754/13589/75608/51938/56706/21338/76959/214444/12537/11603/19822/19353/15505/67774/232944/233064/18479/101706/54126/244329/270058/74256/67378/14894/68270/74393/21337/66917/70235/16578/15185/23805/260315/78926/22416/216965/12569/237891/93670/17762/58251/208092/108903/19888/328108/13424/193385/76895/20620/54375/76707/56637/13837/12449/76890/19877/13367/2…	143
GO:0009746	response to hexose	117/10211	208/28905	0.5625	1.59231	6.33612	5.33e-10	6.95e-09	2.54e-09	11596/277328/13640/18754/17126/17970/14732/21416/213993/74998/14645/12290/269275/56406/16500/69227/19055/22249/14916/56485/192185/109552/231103/57915/21405/19353/16001/101772/26383/330890/20586/94353/171429/16971/26921/14694/74370/15251/217715/12289/378435/17886/56490/21844/13653/16973/18504/11551/15376/15378/18534/22329/12368/97086/18575/18576/12367/214597/108155/16000/21410/217166/74591/74386/2…	117
GO:0061041	regulation of wound healing	81/10211	131/28905	0.618321	1.75032	6.36131	5.58e-10	7.27e-09	2.65e-09	12767/224794/18754/20496/19091/19211/12258/14061/67996/14173/14161/13844/230959/18595/18590/12527/22371/18793/26365/16336/16412/20443/17127/12361/21390/11818/72736/15251/22349/211673/18753/56373/19219/14083/668225/76707/385643/12737/21926/107351/11551/15376/22417/70945/11689/27973/208936/12306/235505/76499/68750/223650/16644/107589/246707/18024/21788/241639/18214/12491/15289/56868/72828/216350/11…	81
GO:0014009	glial cell proliferation	55/10211	79/28905	0.696203	1.97079	6.3857	5.59e-10	7.27e-09	2.65e-09	11516/77125/18128/16176/18759/17096/18027/20423/13853/50849/19047/17173/22341/18032/76527/18016/18858/20238/70086/17869/14083/58234/13167/21926/12978/12977/56711/16653/211323/16000/18755/19645/14102/67490/18028/16847/20481/16193/14254/17863/66797/20927/269951/20312/58861/15978/13649/18208/18015/20666/12912/20677/15205/50793/21752	55
GO:0006874	intracellular calcium ion homeostasis	170/10211	328/28905	0.518293	1.46717	6.28874	5.75e-10	7.46e-09	2.72e-09	16440/277328/18754/12292/19264/69597/27060/18797/12296/14061/20192/18796/67885/16963/21817/56491/72699/22065/14173/64051/18049/68312/108058/109676/17096/320790/100201/52076/76376/74777/269615/109552/22393/116873/170756/14371/66437/54368/16438/12288/111173/16439/64176/20866/12310/14806/18751/12721/234515/26383/216001/22295/244667/21838/214111/387285/28240/67972/245944/11749/16416/18750/12313/21418…	170
GO:0000724	double-strand break repair via homologous recombination	98/10211	167/28905	0.586826	1.66117	6.33294	5.99e-10	7.74e-09	2.82e-09	78656/226026/227867/68142/228880/269400/17215/229584/11545/212377/66233/57434/20422/232314/22594/12144/56420/216049/15574/66713/68067/68275/170472/67241/211978/19363/22632/75698/71175/50505/77782/13831/623474/66209/19366/19891/99982/12545/12190/56505/19691/19714/11920/67968/214763/64050/21853/216853/109019/97827/74335/240697/74386/68501/52864/224008/98415/74355/225182/81601/56626/11350/72931/1936…	98
GO:0007224	smoothened signaling pathway	98/10211	167/28905	0.586826	1.66117	6.33294	5.99e-10	7.74e-09	2.82e-09	268935/12393/171469/12385/20689/67590/240888/245866/380614/20429/15257/68099/20423/14184/68525/213081/654470/18984/15258/22158/269941/20377/15245/58198/57810/67884/71137/14694/56427/14634/195208/269209/26564/78795/14180/76779/73916/50758/214240/15376/71492/68259/226861/231214/319757/264134/269878/269881/16576/56788/233812/544696/94187/234740/110350/216560/216795/69672/19645/74019/14042/15531/6648…	98
GO:0031334	positive regulation of protein-containing complex assembly	120/10211	215/28905	0.55814	1.57997	6.30838	6.2e-10	7.99e-09	2.92e-09	66616/22339/14158/21749/260409/18754/226151/69601/75786/67885/12125/13589/170643/22249/214444/116837/19353/67705/58799/13854/232944/75613/18479/101706/66824/13043/237107/260315/22778/14694/17974/78473/12985/17762/108100/11622/328108/11845/14026/15519/68732/20963/105377/19229/18826/13383/56637/74117/21926/93689/228361/14260/83679/11303/21898/666048/100986/320827/14086/66898/12122/22323/207278/2113…	120
GO:0030902	hindbrain development	104/10211	180/28905	0.577778	1.63556	6.32153	6.2e-10	7.99e-09	2.92e-09	19280/18189/171469/67199/11352/98985/11990/16658/12162/14173/99683/16842/13131/13844/68703/20423/56747/20239/14804/12386/22594/78286/16001/71365/50768/12286/18032/12404/16412/20586/216049/19823/18293/12569/218756/18424/93686/12411/16917/21375/15376/13645/73750/18845/18935/16873/30841/114142/319757/22421/16974/94187/330938/13654/22284/94190/17172/16000/21410/27419/67269/18996/73692/12043/13388/664…	104
GO:0038127	ERBB signaling pathway	78/10211	125/28905	0.624	1.7664	6.3464	6.22e-10	7.99e-09	2.92e-09	14158/100042150/19255/72543/69601/11352/70568/230103/19268/19248/215114/109880/18793/26365/26367/29875/50877/12927/12554/12402/208092/19141/22349/12328/19229/227333/14083/74055/11551/226250/19271/14103/17926/16558/71405/29815/13645/19165/230899/19664/21802/19349/78600/211323/83961/26396/13983/58184/109700/18183/26413/20662/381126/11350/20779/13982/231125/13874/19247/110157/26417/54725/208994/1364…	78
GO:0001837	epithelial to mesenchymal transition	97/10211	165/28905	0.587879	1.66415	6.32305	6.39e-10	8.19e-09	2.99e-09	18132/11596/22339/66515/52662/17126/19211/18569/21416/14462/18128/13805/69601/241324/16176/12162/93840/16842/53378/21812/67525/17701/21814/15182/22411/20377/14182/80288/17127/80294/114716/76566/12842/22160/15251/13614/13838/13132/14083/76707/56637/13837/21844/19877/18018/14179/11477/15376/97064/19664/243574/16974/13617/57246/17967/76499/19317/68010/17128/66072/16449/20319/384009/100182/226778/678…	97
GO:0033135	regulation of peptidyl-serine phosphorylation	89/10211	148/28905	0.601351	1.70229	6.33047	6.4e-10	8.19e-09	2.99e-09	12005/22339/18189/19211/215653/58231/18049/242519/15234/215748/13853/231474/18125/109880/78405/18479/83946/76500/15185/103136/16878/14694/22416/217039/74370/18193/18212/238871/11820/21926/27387/69726/29815/242517/319146/15962/67299/18386/100986/18205/80297/94088/101490/108155/18413/16145/18760/58184/12043/22042/381290/227743/12505/12064/56426/329679/20319/192656/387510/22166/404549/21687/16193/16…	89
GO:0045765	regulation of angiogenesis	162/10211	310/28905	0.522581	1.47931	6.27062	6.58e-10	8.4e-09	3.07e-09	12767/16153/18132/22339/19274/12654/14164/20358/20496/320924/21413/14645/13805/69601/241556/16176/14173/20351/16451/230738/13836/15234/20423/70097/16542/14886/15507/243362/15258/67784/12267/13854/26365/20866/18751/78560/22341/15245/18186/16412/23871/209743/21390/12226/16878/14172/20692/16416/18750/11818/15239/30955/15251/20620/19229/70086/67154/107831/11482/16402/12741/21926/13078/19877/14103/192…	162
GO:1901990	regulation of mitotic cell cycle phase transition	178/10211	347/28905	0.512968	1.4521	6.26171	6.59e-10	8.41e-09	3.07e-09	18763/57261/12445/13872/107047/214498/16319/67155/19211/18761/104418/76464/68142/18514/108058/12448/208768/214444/108000/52276/269582/68592/66993/107976/52206/237256/330177/56317/17120/12366/93695/77011/12144/244281/69957/20586/12534/50875/208583/12530/20588/216166/21423/56371/327799/15574/68067/216965/80280/57376/69681/74370/15902/59036/19363/12192/71375/66671/227331/67153/382985/13383/11820/239…	178
GO:0015850	organic hydroxy compound transport	165/10211	317/28905	0.520505	1.47343	6.26405	6.77e-10	8.61e-09	3.14e-09	20983/170459/16891/16889/20652/99031/21817/16500/56491/229521/11444/20501/19299/11828/74152/100434/100226/15565/20423/231290/100705/21405/18125/20778/20907/20315/28254/11812/26365/26367/18550/244152/60510/110058/18751/16816/67484/192663/11808/171429/11540/27403/16971/16009/245944/17846/78896/11541/68299/16416/238011/76205/12161/94245/20963/319508/13132/17869/227446/239606/11827/65970/268860/27801…	165
GO:1903046	meiotic cell cycle process	132/10211	242/28905	0.545455	1.54406	6.28135	6.9e-10	8.76e-09	3.2e-09	74377/13164/70891/21749/68166/622554/16319/19211/76464/215387/12125/17215/12448/230103/230861/17701/12617/77053/110958/232174/211651/71981/12877/69260/20437/14087/234857/12530/385377/56371/16878/15574/66713/74847/68107/70956/74691/13614/625662/102632837/17886/105988/50505/56637/74117/224727/18426/99412/50915/74401/70099/623474/100155/19366/192199/76850/22417/67141/330149/12190/18817/13617/11920/7…	132
GO:0045786	negative regulation of cell cycle	201/10211	401/28905	0.501247	1.41892	6.2432	6.91e-10	8.76e-09	3.2e-09	26416/57261/71702/12228/20834/12227/17685/11516/107047/214498/16319/215378/19211/14462/69601/104418/76464/12162/72033/208768/230103/214444/52276/269582/52477/68592/18005/107976/14184/237256/11787/13853/330177/17120/380629/17425/21929/12366/93695/74729/211651/77011/12144/56312/244281/21951/20467/23871/12534/208583/56371/327799/12226/16878/15574/68067/216965/217011/80280/71059/59036/12192/71375/269…	201
GO:0016079	synaptic vesicle exocytosis	73/10211	115/28905	0.634783	1.79692	6.32859	7.14e-10	9.02e-09	3.29e-09	271457/20983/12322/12290/12287/20910/229521/64051/22249/116837/242662/26875/74732/26431/20907/109880/111173/22317/108124/76787/64176/60510/18751/12286/12361/18750/94245/75209/238988/116838/18951/104015/226407/171180/20908/12298/20619/17957/192167/16510/83762/22421/56216/20979/215449/94090/12890/54526/66725/59033/20743/14299/12048/241770/18441/109905/78808/12889/19894/11938/18439/231760/320405/559…	73
GO:0051047	positive regulation of secretion	217/10211	439/28905	0.494305	1.39926	6.23006	7.19e-10	9.07e-09	3.31e-09	26361/271457/277328/17929/18754/11516/20983/20496/17919/98170/14682/16333/21416/14645/209630/18761/12287/20910/11480/56508/22138/14061/16176/20608/56406/16500/14683/69227/14161/12096/11444/19055/53378/22249/15565/192185/109552/80885/20907/50765/19353/16438/20315/12288/16534/20866/60510/18751/101772/54126/14182/22341/26383/17386/21337/19340/11540/14460/12361/28240/19205/16971/16878/78896/11541/188…	217
GO:1902115	regulation of organelle assembly	127/10211	231/28905	0.549784	1.55631	6.27396	7.37e-10	9.28e-09	3.39e-09	215445/19280/18189/329015/227738/57438/53872/15162/75608/380614/74383/76816/229722/53378/73205/76959/21754/209131/214444/19266/13844/19822/72587/14804/232906/232944/101706/70314/56312/12404/74256/17758/16578/72068/74694/18016/58251/208092/20969/19888/319565/217692/13424/193385/195208/20620/19229/18826/73340/56637/320712/226407/21926/225020/225523/70799/18718/66371/76123/109242/14745/75811/100855/…	127
GO:0060349	bone morphogenesis	71/10211	111/28905	0.63964	1.81067	6.32438	7.41e-10	9.32e-09	3.4e-09	20997/12393/14043/14683/20429/17261/230103/373864/11647/20148/231070/14184/17701/17684/18984/18634/232174/269941/14175/234356/18032/20340/17386/11433/70661/70235/14172/12842/237928/19401/22160/71375/14634/12161/17260/20855/12411/16973/23850/68259/242291/17389/329872/12839/16974/269878/56788/382089/17002/17936/14042/12824/72999/12590/64406/58214/20481/666279/18605/14183/73835/19335/58994/12817/128…	71
GO:0018107	peptidyl-threonine phosphorylation	68/10211	105/28905	0.647619	1.83326	6.32181	7.67e-10	9.62e-09	3.51e-09	12005/12654/12322/667663/228785/15257/108058/226751/21405/231876/15258/21951/12534/83946/279561/114716/12569/74370/18753/11479/26404/56637/11820/19877/13645/108099/269881/80982/94088/18817/93742/108155/16145/18760/66725/12043/26413/21770/53416/15259/12995/271639/23797/192656/19023/22241/17295/232341/101320/17872/22068/216021/12649/108737/69181/56480/18099/19878/217866/22418/12283/52033/13548/2264…	68
GO:0034284	response to monosaccharide	117/10211	209/28905	0.559809	1.58469	6.26975	7.91e-10	9.9e-09	3.61e-09	11596/277328/13640/18754/17126/17970/14732/21416/213993/74998/14645/12290/269275/56406/16500/69227/19055/22249/14916/56485/192185/109552/231103/57915/21405/19353/16001/101772/26383/330890/20586/94353/171429/16971/26921/14694/74370/15251/217715/12289/378435/17886/56490/21844/13653/16973/18504/11551/15376/15378/18534/22329/12368/97086/18575/18576/12367/214597/108155/16000/21410/217166/74591/74386/2…	117
GO:0001838	embryonic epithelial tube formation	93/10211	157/28905	0.592357	1.67683	6.28471	8.2e-10	1.02e-08	3.73e-09	20997/225876/14462/11352/24136/22034/20732/245866/58231/12162/93840/99683/26409/13800/17769/20423/654470/17684/78783/22158/232906/20377/50768/58198/16373/636931/15110/19401/238057/22160/15251/108156/18505/252973/18141/12614/58234/76779/73916/18504/64930/16870/99377/230824/22417/231214/30841/330409/16974/22323/11535/12367/19143/74392/12808/21410/207304/14365/14573/56274/71461/225164/240641/24069/1…	93
GO:0072073	kidney epithelium development	93/10211	157/28905	0.592357	1.67683	6.28471	8.2e-10	1.02e-08	3.73e-09	22339/381157/14164/17126/14462/18128/22431/21419/12162/18514/11608/14173/13841/67087/20423/19126/21412/20377/14182/58198/16373/17127/17130/16878/54710/15478/19401/14634/13614/17129/13838/17260/70350/17869/13383/18504/14179/14260/228790/329628/97064/22417/319757/19277/20464/13642/13617/22601/73230/21853/21410/271127/13618/14573/14042/211401/12043/14048/268902/13388/12488/17075/17128/12505/12064/10…	93
GO:0006469	negative regulation of protein kinase activity	106/10211	185/28905	0.572973	1.62196	6.27212	8.23e-10	1.02e-08	3.74e-09	19264/19255/14682/19211/69601/16176/19281/18769/56417/17096/63953/13844/22223/231474/23790/15507/19085/21929/26365/66824/20377/66917/12402/19087/110532/73914/18016/217039/320472/80280/56013/71059/18750/208092/16413/19720/94245/51791/26914/18753/24056/50523/97998/18810/19252/24066/14869/68082/19271/19246/97064/69726/19165/12578/230899/108099/16974/19277/18817/14728/12367/268373/235584/237523/18755…	106
GO:0007519	skeletal muscle tissue development	121/10211	218/28905	0.555046	1.57121	6.25665	8.38e-10	1.04e-08	3.8e-09	224640/26416/17681/12227/14236/12292/24087/21416/18128/228785/347740/20482/20429/17261/77578/19055/16656/11910/74777/20423/13717/17684/232685/21412/232174/108655/243853/17927/23828/56312/20467/16795/18032/12023/57810/80288/15185/245944/22416/18858/22160/12632/26443/14281/18740/18505/17260/12224/208727/17869/18810/17133/208258/268859/21380/13653/70417/74182/56758/18507/15284/242620/18935/114142/31…	121
GO:0043393	regulation of protein binding	111/10211	196/28905	0.566327	1.60314	6.2618	8.53e-10	1.06e-08	3.86e-09	16153/98170/21416/11352/13589/58231/20568/67459/21812/19268/269587/67025/67087/11603/66993/20423/74318/74585/15258/13848/13063/67784/68188/233744/54126/16795/74256/213539/382035/244667/57810/76500/237107/16971/14694/227120/16413/59036/94245/56812/12143/208727/13132/17869/54562/12741/56637/11820/21844/224860/106759/19877/72512/99412/12716/76089/19165/12578/100017/99982/13666/11519/18817/11804/1230…	111
GO:0051783	regulation of nuclear division	91/10211	153/28905	0.594771	1.68366	6.26635	9.25e-10	1.14e-08	4.18e-09	66515/13164/18596/107047/16319/16333/76464/108907/16176/12162/230103/214444/52276/230861/12537/22629/14184/17701/23980/56317/17120/16001/69957/83946/56371/327799/16878/12487/13614/21926/70799/14179/12236/13645/22417/67141/21802/18817/67629/11920/67968/52696/16000/18413/12323/216810/66156/74335/26554/328440/19645/78803/68501/78309/11789/52563/50796/13616/229841/12540/13982/13874/59008/208628/17295…	91
GO:0008064	regulation of actin polymerization or depolymerization	98/10211	168/28905	0.583333	1.65128	6.25699	9.39e-10	1.16e-08	4.23e-09	66616/14158/260409/213556/18754/225288/245857/12333/27360/277360/170643/12345/56378/13717/19353/14489/12332/19240/232906/20430/20947/12721/66824/13043/50875/110380/17974/237860/12985/18613/108100/382562/76820/20259/12632/11845/14026/68732/22349/211673/218397/18753/19229/223601/65970/13383/74117/268970/93689/107351/14260/59030/545481/22388/320827/66898/243725/11519/12344/22323/207278/22003/74392/2…	98
GO:0010977	negative regulation of neuron projection development	98/10211	168/28905	0.583333	1.65128	6.25699	9.39e-10	1.16e-08	4.23e-09	19280/20358/19211/16169/21960/228357/214968/20351/13841/13131/13844/23924/231474/15182/244152/233781/18186/270120/21838/216049/209743/20187/16971/84035/26921/14025/22416/18858/15982/11845/210108/94245/218203/20745/13838/19270/64294/668253/13132/14083/239667/668225/56637/74117/13837/22129/240057/13367/17196/107351/20562/64930/13427/103967/192167/269473/14745/108151/12933/14581/101490/13642/121021/…	98
GO:1904019	epithelial cell apoptotic process	97/10211	166/28905	0.584337	1.65413	6.24656	1e-09	1.24e-08	4.51e-09	16153/11596/18569/21416/14462/11352/67996/58231/18759/14161/56417/18049/15257/99526/16842/12371/22393/16542/21929/109880/16534/56484/16001/22411/56312/14175/12822/16416/30955/11845/12192/16450/105387/17869/19013/56637/80859/21926/20473/70445/16452/56428/14103/12368/231130/19017/67151/232286/12122/12367/13617/22601/12306/16000/19645/56274/12043/52020/18145/11789/12015/14102/11350/227753/18024/1640…	97
GO:0045598	regulation of fat cell differentiation	89/10211	149/28905	0.597315	1.69086	6.2486	1.04e-09	1.28e-08	4.66e-09	12005/26416/18712/22339/106565/225791/21416/74186/58231/12162/72007/12457/56458/100201/63953/230738/231070/20602/232339/68952/20377/26383/17127/15185/211739/22416/75302/217410/14245/15902/59036/12192/81703/13386/15904/12224/223435/21926/63856/20668/240396/228790/97064/384061/74596/11689/22419/14695/16974/11865/22601/235320/16000/237523/24117/217166/210029/68750/56274/73242/207259/14118/16449/1401…	89
GO:0007254	JNK cascade	108/10211	190/28905	0.568421	1.60907	6.22517	1.07e-09	1.31e-08	4.8e-09	30957/12005/11596/17240/107746/69601/22034/16176/215653/329581/27218/26409/63953/26414/330177/16543/26408/15258/16001/14806/66824/20377/59009/74256/237353/17127/26921/50932/216965/227154/59036/26564/19229/76108/19219/13132/52521/14083/266632/26404/12374/11820/21926/224938/14869/26412/65964/68082/19419/26390/17926/21898/230899/107607/22421/21940/269881/73608/330938/57874/244923/27206/20185/26398/2…	108
GO:0060041	retina development in camera-type eye	108/10211	190/28905	0.568421	1.60907	6.22517	1.07e-09	1.31e-08	4.8e-09	19274/108013/18596/225600/170788/27060/18128/23928/241324/13392/15257/14686/320790/18027/29876/260305/66993/19126/18595/15258/108841/72759/12142/12826/234267/16795/18032/18186/270120/57810/21838/214058/16878/22778/723924/237979/19888/15251/12677/320244/18212/218756/320736/11482/58998/13508/19133/16772/13078/20473/16973/110855/18504/16870/54485/114889/12167/69743/116810/52906/16974/12951/544696/54…	108
GO:0150117	positive regulation of cell-substrate junction organization	30/10211	35/28905	0.857143	2.42637	6.24031	1.09e-09	1.33e-08	4.86e-09	22339/107581/16542/19353/29875/18186/21838/17127/26921/16413/11845/18708/17886/19877/64930/19271/14260/17926/22417/232227/212307/11350/20971/21687/19247/110829/218952/18606/94175/226352	30
GO:0030522	intracellular receptor signaling pathway	181/10211	356/28905	0.508427	1.43924	6.16302	1.17e-09	1.43e-08	5.21e-09	18712/19280/20834/224903/14309/93687/100502841/23825/20181/67857/22034/11545/76804/26381/18600/20148/22629/246729/100535/20602/17684/21929/67705/21412/232174/108655/109593/232944/243937/18479/56018/66824/20377/20586/17999/16969/72068/14479/56351/171285/16362/18673/19401/217365/75302/17977/80913/22160/105387/18212/238803/69368/59079/328365/70572/13132/70790/93686/223752/67488/268857/21380/22230/21…	181
GO:1901379	regulation of potassium ion transmembrane transport	55/10211	80/28905	0.6875	1.94615	6.26303	1.17e-09	1.43e-08	5.21e-09	83814/246317/80906/16497/109676/11603/16511/13483/80334/14693/58799/20928/16502/66894/16412/56379/11735/17999/279561/70357/12289/13383/269109/241528/56461/24012/12373/229715/19218/230899/16498/100986/110784/16533/16518/11472/53416/18387/16538/13616/19736/432442/232341/57442/16535/11933/108737/268345/22627/238161/57814/105722/75607/11931/246133	55
GO:0033673	negative regulation of kinase activity	112/10211	199/28905	0.562814	1.5932	6.20585	1.18e-09	1.43e-08	5.23e-09	19264/19255/14682/19211/69601/16176/19281/18769/56417/17096/63953/13844/231103/22223/231474/23790/15507/19085/21929/26365/66824/20377/66917/12402/19087/110532/73914/18016/217039/320472/80280/56013/71059/17762/18750/208092/16413/19720/94245/51791/26914/18753/24056/50523/97998/18810/19252/24066/14869/68082/19271/15376/19246/97064/69726/19165/12578/226849/230899/108099/16974/19277/18817/14728/12367/…	112
GO:0050768	negative regulation of neurogenesis	101/10211	175/28905	0.577143	1.63376	6.21495	1.18e-09	1.43e-08	5.24e-09	19280/12227/11516/171469/20983/12385/20358/19211/18128/13392/21960/228357/14061/214968/16176/16579/12162/20351/19055/13841/63953/13131/13844/22629/14184/50849/17173/18186/21838/235402/235472/20187/18016/14025/22416/15902/15982/12677/210108/15904/70086/14083/239667/56637/74117/22129/240057/17196/20562/16870/76089/99982/69743/108151/22421/14912/16835/20660/320027/29869/217166/70827/18109/19645/1410…	101
GO:0002244	hematopoietic progenitor cell differentiation	106/10211	186/28905	0.569892	1.61323	6.20099	1.25e-09	1.51e-08	5.52e-09	22339/20807/19264/104082/16889/14462/18128/20687/20375/56417/17096/70122/72475/57317/20423/18595/16542/17684/109880/67138/232314/74206/268294/23828/114666/54126/20377/19401/68519/108138/100715/11774/380993/74775/100124432/17349/19165/27217/67299/16498/16590/381695/209086/113862/654801/243958/52123/237523/20663/53314/108800/218921/14042/12043/20683/140474/20662/15526/81601/14102/76646/18024/19261/…	106
GO:0032271	regulation of protein polymerization	116/10211	208/28905	0.557692	1.5787	6.19054	1.27e-09	1.53e-08	5.58e-09	66616/14158/260409/18754/225288/67886/245857/12333/27360/227634/75786/13589/277360/170643/214444/12345/56378/13717/19353/14489/12332/19240/20430/18479/101706/12721/66824/13043/54126/50875/260315/17974/237860/12985/17762/18613/108100/108903/382562/76820/20259/328108/11845/14026/15519/68732/22349/211673/218397/18753/19229/223601/13383/74117/268970/93689/107351/228361/14260/59030/545481/83679/100986…	116
GO:0048546	digestive tract morphogenesis	41/10211	54/28905	0.759259	2.14929	6.24752	1.32e-09	1.59e-08	5.79e-09	17126/21416/18128/20429/93840/230103/22062/20423/14184/18595/21412/20377/17127/15902/59036/15251/14634/71175/13845/18089/15284/20897/21410/14463/12043/74123/20319/18741/14183/12627/13649/20666/23795/16147/22418/226352/22061/107586/21414/14165/14633	41
GO:0090630	activation of GTPase activity	58/10211	86/28905	0.674419	1.90912	6.24015	1.32e-09	1.59e-08	5.81e-09	381085/72238/98910/107746/271981/13836/57915/23790/232201/66790/234094/71310/71544/23805/74694/76795/109934/207592/18003/105835/19387/223754/21844/24001/108995/64930/19419/622434/381605/67299/108911/100855/18205/102075/19417/14744/26569/241694/13605/18720/214137/231532/14020/54324/11652/18213/67016/110279/245638/103724/54610/83431/442801/97761/67046/76041/22418/53972	58
GO:0009749	response to glucose	115/10211	206/28905	0.558252	1.58028	6.17737	1.37e-09	1.65e-08	6.02e-09	11596/277328/13640/18754/17126/17970/14732/21416/213993/74998/14645/12290/269275/56406/16500/69227/19055/22249/14916/192185/109552/231103/57915/21405/19353/16001/101772/26383/330890/20586/94353/16971/26921/14694/74370/15251/217715/12289/378435/17886/56490/21844/13653/16973/18504/11551/15376/15378/18534/22329/12368/97086/18575/18576/12367/214597/108155/16000/21410/217166/74591/74386/20499/218461/1…	115
GO:0071496	cellular response to external stimulus	170/10211	331/28905	0.513595	1.45387	6.13793	1.4e-09	1.68e-08	6.14e-09	18712/20807/19264/93687/14718/329065/21416/14645/20181/11480/20511/16500/18805/56458/229722/11520/16476/230676/230738/11910/277854/231503/231659/18125/19353/252875/26408/101142/57436/232906/84506/17927/22411/207728/233833/319481/75747/78926/11541/544791/18432/12842/18604/74370/14527/17977/14281/110616/193385/12161/241113/387204/19219/223453/22631/18810/19013/11827/74374/56637/12411/21425/667742/7…	170
GO:0097581	lamellipodium organization	61/10211	92/28905	0.663043	1.87692	6.22621	1.41e-09	1.69e-08	6.17e-09	14158/226251/11308/22325/67220/57257/13609/12345/13836/231148/23790/319974/19353/245880/20430/13043/54126/12554/16412/66713/17974/18858/15519/68732/22349/18708/208727/74117/11854/107351/74055/242687/16590/19303/14086/19277/17925/13430/68750/57784/319713/67771/12505/20779/229320/12540/20563/17973/11567/108686/329165/76709/22330/219140/66629/18606/224014/94175/11977/66610/434204	61
GO:0043500	muscle adaptation	83/10211	137/28905	0.605839	1.71499	6.19967	1.43e-09	1.71e-08	6.24e-09	18585/21952/12292/67655/18128/22065/56458/16905/242202/108058/19055/11545/18124/74777/100705/14489/108655/16534/84506/17927/56484/18479/21676/17127/11640/18750/22632/13614/16468/241113/17260/17993/140781/11549/208727/14083/19013/106393/56637/11629/19877/14815/18018/67092/17926/14464/16600/20544/433766/230899/114674/57080/12154/101490/18021/16000/14463/328572/381290/14465/17128/19735/11554/227753/…	83
GO:0090090	negative regulation of canonical Wnt signaling pathway	83/10211	137/28905	0.605839	1.71499	6.19967	1.43e-09	1.71e-08	6.24e-09	12005/26416/328949/93687/67457/21888/21416/18128/107746/69601/228357/58231/56458/100201/70122/19273/67087/260305/20423/15182/56484/22411/20377/93960/74256/21887/83675/54644/23805/84035/450219/59036/14634/621976/26564/50523/72125/13132/74775/56637/11820/20668/13653/12388/269424/97064/229473/21885/230899/330096/22419/19277/76365/235542/74025/207181/407821/66042/68339/56274/50873/11789/17128/66072/3…	83
GO:0030203	glycosaminoglycan metabolic process	65/10211	100/28905	0.65	1.84	6.21882	1.44e-09	1.71e-08	6.25e-09	57757/12445/18596/83921/209378/14043/16176/14173/15476/78752/269941/233781/195646/234356/16168/15118/53374/76524/60322/58250/192188/75612/54710/15478/15212/16426/19219/27416/13645/242291/20544/11771/80982/13617/15366/27419/17423/13618/14042/319901/15116/15531/12505/72136/384997/18033/23908/59031/74468/76775/58994/56773/76898/15931/332427/69541/67300/17300/218271/11600/242585/15442/74409/227327/18…	65
GO:0007405	neuroblast proliferation	64/10211	98/28905	0.653061	1.84867	6.21961	1.44e-09	1.71e-08	6.25e-09	22339/12227/12385/269060/18128/16579/14173/12032/16842/66993/20423/14184/14371/231871/16485/20678/233064/14182/22341/15245/18032/58198/244667/16412/57810/327826/216739/22416/15228/15251/12677/68519/14634/15904/20473/329559/329731/67299/242620/99982/16873/319757/16974/67666/17172/195018/14365/66725/664805/12064/16800/18129/100182/11595/14183/20312/18015/19325/18222/12950/13003/18420/18508/21907	64
GO:0048512	circadian behavior	48/10211	67/28905	0.716418	2.02801	6.2261	1.5e-09	1.78e-08	6.51e-09	224671/19211/269378/14359/11444/11545/12854/26414/16508/11906/12362/387285/11540/18143/15902/116870/19219/20473/13653/381413/192167/19218/18628/100043254/433292/20185/217166/27419/17978/11554/11486/17201/229599/16490/16847/16193/66797/14402/53376/110312/382543/16531/13490/11615/56183/19215/244701/27373	48
GO:0050852	T cell receptor signaling pathway	90/10211	152/28905	0.592105	1.67611	6.17678	1.57e-09	1.86e-08	6.79e-09	624681/15015/19264/240354/19255/16889/14462/104418/22034/381305/72699/242122/18578/320640/230622/242627/230623/230738/74585/108723/22217/109880/14360/16534/74256/21838/20371/78473/12487/12477/217715/12231/238871/80859/15007/329260/12298/19271/12503/19165/12525/243910/14728/74015/22284/50723/22637/105352/26413/224045/547431/632126/12488/94185/226422/76438/225825/11350/11486/19260/192656/242594/329…	90
GO:0051259	protein complex oligomerization	142/10211	267/28905	0.531835	1.5055	6.13296	1.59e-09	1.88e-08	6.85e-09	18763/277328/268973/56298/225030/106931/109168/67991/20511/16492/21817/58231/16500/241794/230738/22062/231549/100705/246729/100535/108723/12843/16508/381760/16485/20514/243853/16502/12144/70461/66824/15568/234309/382056/216001/18646/28240/52551/432508/66628/20425/193034/450219/17762/70382/14026/193385/69634/11827/12737/77782/11820/19133/72512/383348/99412/98878/58800/12503/228983/56543/100604/239…	142
GO:0006941	striated muscle contraction	102/10211	178/28905	0.573034	1.62213	6.15327	1.69e-09	1.99e-08	7.26e-09	12767/21952/12292/83814/12296/22138/20192/228785/14613/242202/108058/109676/52076/18578/230738/11603/109552/16511/18125/12288/20928/16795/216033/16521/399548/17897/20840/56012/245944/26397/11443/110809/26399/12313/109620/17129/238871/12289/140781/11549/20855/208727/13383/20265/12373/19165/20544/230899/100986/17906/12154/16523/232975/21953/22003/20264/11548/24052/16518/18760/17901/26556/11447/1446…	102
GO:0060326	cell chemotaxis	171/10211	334/28905	0.511976	1.44929	6.10374	1.71e-09	2.01e-08	7.33e-09	12767/22339/14164/20496/18596/12642/18761/18128/13805/20375/240873/16176/20343/16963/140579/277360/11608/14173/27218/57257/13609/16842/17096/18578/18600/13836/269608/15234/20423/18595/16542/170756/15507/19353/20315/12267/20947/12721/14175/14182/22341/76527/12927/18186/12145/28240/14172/20290/18750/217835/19141/193385/18003/13614/20963/238871/18753/19229/13655/18133/14083/18810/17250/11820/21844/1…	171
GO:0051048	negative regulation of secretion	117/10211	211/28905	0.554502	1.56967	6.13805	1.71e-09	2.01e-08	7.33e-09	215445/21463/18999/20983/16333/209630/18128/269275/20375/16176/16500/56458/229521/19055/73205/15565/57915/18125/56715/109880/64654/13491/20377/21337/14687/279561/100503659/16878/16009/26921/109934/56013/74370/13614/18300/19219/18133/54615/268860/545156/16522/21926/11551/20912/13645/19218/13615/75387/67151/243725/18575/19349/108073/18576/211323/59090/215449/18413/12921/94090/15466/218461/15357/155…	117
GO:0042098	T cell proliferation	141/10211	265/28905	0.532075	1.50618	6.11796	1.74e-09	2.04e-08	7.44e-09	12767/11596/15015/15039/14985/12445/65113/19264/240354/19211/16889/14732/18761/57438/22034/381305/22164/240873/16176/16963/27218/242122/242202/19055/51797/18784/26970/20423/237256/17120/108723/11987/13848/93695/20315/14360/26365/14204/12144/109594/12721/16408/66824/59009/16453/16168/54721/213208/20371/171285/17974/16362/12487/12477/12231/193385/20963/16195/80795/56532/17869/74775/12053/13383/1597…	141
GO:0042752	regulation of circadian rhythm	78/10211	127/28905	0.614173	1.73858	6.165	1.81e-09	2.12e-08	7.74e-09	17691/225876/12234/14359/12457/11444/11545/230753/12854/19046/26414/19047/13491/382056/11906/12362/12534/211949/20669/11540/18143/103583/15902/116870/219158/19219/19013/56637/50758/75605/66704/15378/192167/50754/19218/18628/19017/11865/100043254/13864/22284/20591/21853/217166/217732/50789/98432/353344/81601/225998/11554/11486/16490/16847/108079/16193/12753/18587/14056/74244/272322/22215/53376/204…	78
GO:0060419	heart growth	77/10211	125/28905	0.616	1.74375	6.15887	1.89e-09	2.21e-08	8.06e-09	26416/18712/14164/67655/19211/18128/20181/22138/22431/14173/13609/108058/56376/21812/22062/21814/100705/21388/17684/108655/15182/84506/23966/18479/14182/12534/68861/17268/11622/22632/13614/16468/17260/387204/14180/11549/19013/21380/56637/14815/723954/16526/19664/12154/12444/211323/234214/22601/57246/17967/16000/11548/26398/14463/328572/26413/14465/11789/19735/11554/19736/110196/14380/232334/75547…	77
GO:0048709	oligodendrocyte differentiation	76/10211	123/28905	0.617886	1.74909	6.15305	1.97e-09	2.29e-08	8.37e-09	12767/77125/19211/226115/21416/18128/13392/75786/63953/22062/20423/14184/245880/252875/20336/232232/20678/15182/13626/23966/20679/18032/76527/235402/216049/15902/217715/14634/15904/18212/18424/50914/20668/19271/19262/56336/22388/77630/14912/211323/17172/72948/27374/224045/50913/19317/94185/212980/56386/100313531/22066/24088/70747/19744/18096/209354/100609/19283/66797/18605/20664/338521/209012/180…	76
GO:0030278	regulation of ossification	86/10211	144/28905	0.597222	1.6906	6.13999	1.99e-09	2.32e-08	8.47e-09	26416/12393/18128/20181/11480/228357/12162/18514/380614/12096/13609/20148/14184/73121/14371/64654/269941/12310/20377/17127/17130/212943/14460/67972/84035/76566/237928/75302/22160/15251/13386/19109/12161/17260/19229/19219/71175/57259/14119/12978/11477/12977/12167/22417/19664/16591/11689/16974/17313/56788/235320/13654/11732/76457/12043/26413/20541/271639/18214/16007/56401/140780/19247/18439/12311/1…	86
GO:1901873	regulation of post-translational protein modification	135/10211	252/28905	0.535714	1.51648	6.08603	2.14e-09	2.49e-08	9.07e-09	12005/18754/13819/65113/117198/19211/12234/57438/21353/329581/18049/21812/230738/67025/230904/14184/22393/70097/100737/13853/21929/66245/22185/14360/84506/66412/73945/213539/382035/93836/209743/211949/237107/56371/327799/17846/80280/170930/217410/15251/15519/116870/56812/12328/71816/105689/208727/239364/67819/107831/268857/70620/56637/106759/13653/226178/80985/50754/19165/12578/18786/99982/67141/…	135
GO:0009150	purine ribonucleotide metabolic process	216/10211	441/28905	0.489796	1.3865	6.04481	2.14e-09	2.49e-08	9.07e-09	18585/18663/104215/15488/56248/23972/16889/16333/14732/227731/78830/228026/74450/67414/66046/66052/15360/242202/11545/230103/12012/230163/11639/329910/13836/70025/74114/100705/17855/21405/66437/17425/231903/23917/12183/20917/243853/67800/207728/56312/14081/11966/66916/74747/12398/15275/18577/235339/110119/72141/23959/64451/16969/56012/18293/216739/15254/14923/14919/13808/18604/74370/68837/79459/6…	216
GO:0006631	fatty acid metabolic process	226/10211	465/28905	0.486022	1.37582	6.03807	2.18e-09	2.53e-08	9.22e-09	26416/328845/15488/16891/60527/56473/269060/54447/16889/329065/20249/16333/14732/78245/99035/228026/56348/67885/16176/74450/75778/68312/19299/13244/18124/12012/100066/329910/100040843/14073/226856/18784/69116/70025/74114/231070/243078/67111/66253/100705/21405/18984/231871/18634/54486/232078/232339/11812/16890/26365/26367/13087/13107/67800/14081/234309/72054/72361/11808/94180/235623/14933/625249/2…	226
GO:0003158	endothelium development	84/10211	140/28905	0.6	1.69846	6.12261	2.23e-09	2.58e-08	9.41e-09	17356/12767/18132/22339/66515/19280/21417/14164/21873/16889/18128/107746/16176/21812/373864/29876/16542/26433/243362/108655/50501/22346/26365/207728/12822/12226/216850/22344/18613/12161/13614/13610/238871/20855/11482/12741/12737/21926/19877/11477/54485/622434/76089/19664/211323/13617/27375/27419/13618/13388/12488/22436/17128/16449/15901/56426/109905/21846/79264/18669/17295/381823/21872/74144/1968…	84
GO:0032200	telomere organization	90/10211	153/28905	0.588235	1.66516	6.09676	2.5e-09	2.88e-08	1.05e-08	70891/21749/225280/226026/74493/227525/18761/107435/98956/68142/269400/16905/11545/12448/18005/17165/22594/59047/12144/233875/21951/234344/216049/237107/56351/15574/22416/103677/68275/69535/67241/227195/22632/15519/108138/75698/17869/50505/74108/26407/70640/108689/12462/19891/12190/56505/235134/11920/70315/216853/56531/74335/20684/15381/219150/68501/52864/26413/59125/19361/73747/20779/56456/15078…	90
GO:0001570	vasculogenesis	64/10211	99/28905	0.646465	1.82999	6.11382	2.67e-09	3.08e-08	1.12e-08	20997/66515/14164/18596/18128/353156/13805/22431/99929/230103/13836/20423/16542/21814/17684/50501/78783/26365/14182/18186/20586/12192/18212/328365/14180/14083/56233/414758/19271/76089/50754/65255/319757/22421/11535/22601/57246/14463/19317/22436/109905/18741/21687/21846/18605/21677/14183/235626/27494/216527/67888/320910/12778/11600/13731/77446/71602/114715/74030/15214/14235/69903/68585/66923	64
GO:0042475	odontogenesis of dentin-containing tooth	62/10211	95/28905	0.652632	1.84745	6.11458	2.69e-09	3.1e-08	1.13e-08	12393/27060/21416/11480/13392/228357/22034/12125/12162/16842/20423/17701/18595/64058/15182/20866/14175/18016/15110/16450/14634/22409/19013/21380/494504/18089/14179/12977/13406/319757/16974/58235/546144/18029/66042/66049/13388/240590/12675/16420/16403/16875/71421/666279/12638/56640/12028/58994/77087/13393/208659/238384/171211/17300/14313/12166/100124469/239405/22061/18383/14165/14633	62
GO:0098813	nuclear chromosome segregation	163/10211	317/28905	0.514196	1.45557	6.02774	2.71e-09	3.12e-08	1.14e-08	16580/70891/21749/78798/107047/622554/16319/67155/19211/13006/99152/76464/68142/108907/215387/17222/13589/75608/17865/12448/14579/76959/214444/108000/52276/18221/18005/66993/52206/12617/56317/77053/17120/110958/211651/12877/101706/110033/69957/234094/270058/74393/20586/12534/20588/327799/66713/74847/16211/57376/208092/13424/76044/193385/625662/71175/105988/76707/74117/239985/224727/72124/70799/99…	163
GO:0002573	myeloid leukocyte differentiation	150/10211	287/28905	0.522648	1.4795	6.0335	2.74e-09	3.14e-08	1.15e-08	26416/22339/14309/65113/19255/27060/21873/77125/14218/14462/20687/20375/22034/215653/16658/14683/72147/16842/19055/17096/100201/16476/13836/67087/723848/14184/17684/83408/71982/15404/108655/93694/232790/26365/233328/20377/16795/234515/16168/18032/76527/12398/14460/13637/16969/16878/22778/245944/12985/19401/16416/18750/74370/75302/15902/12192/14281/13386/18003/26564/17260/11774/18708/17869/57259/5…	150
GO:0006109	regulation of carbohydrate metabolic process	114/10211	206/28905	0.553398	1.56654	6.03108	3.21e-09	3.67e-08	1.34e-08	17691/26361/18754/19255/53412/20411/16333/21416/140858/78830/228026/329509/56458/230163/231103/19046/672284/100705/17425/58246/67800/233571/56312/244416/74747/12398/16969/16009/103836/11541/18604/16010/74370/14527/68837/15251/76487/208727/19219/17869/17886/19013/56490/18736/11820/16867/14815/56428/15376/15378/13645/108099/19017/14695/11771/108155/59090/16000/11548/20185/75805/269224/17978/328572/…	114
GO:0051897	positive regulation of phosphatidylinositol 3-kinase/protein kinase B signal transduction	109/10211	195/28905	0.558974	1.58233	6.03018	3.3e-09	3.77e-08	1.38e-08	22339/14158/12654/14309/18189/18596/16333/21416/14462/22325/13805/14061/14173/57257/21812/387201/15234/19699/14184/18595/16542/21405/18590/19353/20315/14360/16001/14182/16412/12402/17999/18806/18673/12985/16413/104943/30955/12487/105387/18212/211673/19229/239364/67154/14083/16443/21926/12978/16452/83490/19271/228361/17926/13645/17537/18048/211323/16173/74392/16000/237542/18413/18760/56274/98432/1…	109
GO:0008306	associative learning	76/10211	124/28905	0.612903	1.73499	6.06178	3.33e-09	3.79e-08	1.38e-08	20807/12227/246317/12290/11352/66860/21960/75786/17754/26570/11444/19699/109880/12288/13491/210274/94109/16412/214162/27403/268354/432572/15251/19141/195208/20238/51791/11495/58234/14811/11820/240057/64930/21375/16590/53324/20393/108073/232333/16653/232975/12752/100043254/56469/11548/195018/12921/15466/218461/15357/353342/11419/14810/13166/12064/17536/18387/12918/19063/15194/66797/21336/20927/114…	76
GO:0032233	positive regulation of actin filament bundle assembly	48/10211	68/28905	0.705882	1.99819	6.09053	3.36e-09	3.82e-08	1.39e-08	18761/118449/21754/21812/72754/19353/109880/18479/22411/20947/234094/18186/17127/18016/320472/16413/14026/68732/22349/16423/64930/17926/14745/22417/77569/19303/22003/14744/211401/11350/15901/20971/12540/16885/54324/21336/20312/56193/108686/442801/19878/218952/20410/223864/30794/18816/11806/21809	48
GO:0045621	positive regulation of lymphocyte differentiation	85/10211	143/28905	0.594406	1.68263	6.04788	3.4e-09	3.86e-08	1.41e-08	16153/57261/19264/240354/67155/14462/16169/20375/22164/16842/320404/252838/63953/18762/66993/20423/74734/83408/14204/16168/74256/20586/20588/20371/16362/19401/57376/15519/14634/20963/11774/328365/13655/12053/80859/239985/20668/228361/19419/18534/15284/12399/83766/21940/243910/14728/26992/235320/16173/214812/22637/12522/16331/83797/81601/12015/16184/11486/56456/16159/12479/192656/16818/16193/12400…	85
GO:0051101	regulation of DNA binding	74/10211	120/28905	0.616667	1.74564	6.04923	3.62e-09	4.1e-08	1.5e-08	224647/57261/11596/17240/14462/59022/227737/22034/18049/15257/16842/16476/18005/67087/109552/17701/15258/18793/21951/20586/14460/16969/16878/15110/15902/22160/12313/18193/50505/16452/16870/50754/623121/13645/66743/319757/94088/22751/16000/278507/16364/20684/19645/18996/74019/50873/207259/15259/77006/15901/236312/18741/12395/242466/22166/18028/20481/15289/233532/208266/67933/15978/15364/19164/1730…	74
GO:0031647	regulation of protein stability	163/10211	318/28905	0.512579	1.45099	5.97669	3.64e-09	4.11e-08	1.5e-08	30957/18712/12954/57439/13507/83814/214498/14682/19211/12234/20910/57438/215653/58231/66868/19298/16905/68563/109676/67916/100226/67025/22393/17701/11787/192232/20602/215114/67604/269774/54343/66824/20437/213539/17127/76500/54644/15185/16987/237107/21423/74007/56351/18016/67702/17846/103583/18673/59036/15519/68020/218203/12328/13838/66671/18708/219158/70790/67819/68453/226407/71446/224727/226432/…	163
GO:0046394	carboxylic acid biosynthetic process	166/10211	325/28905	0.510769	1.44587	5.97422	3.65e-09	4.12e-08	1.51e-08	56050/328845/170459/16891/60527/56473/107272/54447/56454/14718/329065/20249/14645/99035/109079/241452/78830/56348/16176/211666/68312/19299/13244/12012/100040843/226856/18784/69116/17769/70025/231070/243078/100705/21405/231691/26433/231871/208665/54486/232078/11812/26365/26367/234309/14719/11808/94180/235623/56351/20425/67452/108156/105387/54326/13614/241113/20963/72562/93732/20512/105727/268860/1…	166
GO:0016032	viral process	169/10211	332/28905	0.509036	1.44096	5.97251	3.66e-09	4.12e-08	1.51e-08	12767/20815/72462/57261/26361/67655/23825/226026/12642/98910/109299/18128/227738/72543/13830/20732/12125/20612/75608/20568/56491/11608/19288/56417/16842/76959/74735/16476/13858/230738/67525/20817/246729/100535/384309/16543/67246/57444/18550/78610/73683/18186/20586/18988/13209/214523/17999/110532/19205/73158/18673/16416/208092/67241/19720/69019/75339/66597/13030/14114/19013/74482/27801/58998/21926…	169
[truncated: 3,387 more rows]
